# Supplementary material for: 1,2-Bis[(1,3-benzodioxol-5-yl)methyl­idene]hydrazine
Source: Acta Crystallogr Sect E Struct Rep Online. 2011 Dec 3;68(Pt 1):o7. doi: 10.1107/S1600536811050793 (PMC3254287; doi:10.1107/S1600536811050793)
Supplement: Supplementary file 1 [file e-68-000o7-sup1.cif]

##############################################################################
#                                                                            #
# This CIF contains the data in a paper accepted for publication in          #
# Acta Crystallographica Section E. It conforms to the requirements of       #
# Notes for Authors for Acta Crystallographica Section E, and has been       #
# peer reviewed under the auspices of the IUCr Commission on Journals.       #
#                                                                            #
# Full details of the Crystallographic Information File format               #
# are given in the paper "The Crystallographic Information File (CIF):       #
# a New Standard Archive File for Crystallography" by S. R. Hall, F. H.      #
# Allen and I. D. Brown [Acta Cryst. (1991), A47, 655-685].                  #
#                                                                            #
# The current version of the core CIF dictionary is obtainable from          #
# ftp://ftp.iucr.org/pub/cif_core.dic.                                       #
#                                                                            #
# Software is freely available for graphical display of the structure(s)     #
# in this CIF. For information consult the CIF software page                 #
# http://www.iucr.org/resources/cif/software.                                #
#                                                                            #
# This file may be used for bona fide research purposes within the           #
# scientific community so long as proper attribution is given to the journal # 
# article from which it was obtained.                                        #
#                                                                            #
##############################################################################
data_global
_audit_creation_method     SHELXL-97
_journal_date_recd_electronic     2011-11-23
_journal_date_accepted     2011-11-25
_journal_name_full     'Acta Crystallographica, Section E'
_journal_year     2012
_journal_volume     68
_journal_issue      1
_journal_page_first     o7
_journal_page_last     o7
_journal_paper_category     QO
_journal_paper_doi     10.1107/S1600536811050793
_journal_coeditor_code     TK5026
_publ_contact_author_name     'Jasinski, Jerry P.'
_publ_contact_author_address
;
Department of Chemistry
Keene State College
229 Main Street
Keene, New Hampshire 03435, USA
;
_publ_contact_author_email     jjasinski@keene.edu
_publ_contact_author_fax     ?
_publ_contact_author_phone     '603 358-2563'
_publ_section_title
;
1,2-Bis[(1,3-benzodioxol-5-yl)methylidene]hydrazine
;
loop_
    _publ_author_name
    _publ_author_address
    'Jasinski, Jerry P.'
;
Department of Chemistry
Keene State College
229 Main Street
Keene, NH 03435-2001, USA
;
    'Golen, James A.'
;
Department of Chemistry
Keene State College
229 Main Street
Keene, NH 03435-2001, USA
;
    'Praveen, A. S.'
;
Department of Studies in Chemistry
University of Mysore
Manasagangotri, Mysore 570 006, India
;
    'Narayana, B.'
;
Department of Studies in Chemistry
Mangalore University
Mangalagangotri, 574 199, India
;
    'Yathirajan, H. S.'
;
Department of Studies in Chemistry
University of Mysore
Manasagangotri, Mysore 570 006, India
;
data_I
_chemical_name_systematic
;
1,2-Bis[(1,3-benzodioxol-5-yl)methylidene]hydrazine
;
_chemical_name_common     ?
_chemical_formula_moiety     'C16 H12 N2 O4'
_chemical_formula_sum     'C16 H12 N2 O4'
_chemical_formula_iupac     'C16 H12 N2 O4'
_chemical_formula_weight     296.28
_chemical_melting_point     ?
_symmetry_cell_setting     monoclinic
_symmetry_space_group_name_H-M     'P 21/c'
_symmetry_space_group_name_Hall     '-P 2ybc'
loop_
    _symmetry_equiv_pos_as_xyz
    'x, y, z'
    '-x, y+1/2, -z+1/2'
    '-x, -y, -z'
    'x, -y-1/2, z-1/2'
_cell_length_a     6.1835(2)
_cell_length_b     4.5970(2)
_cell_length_c     23.8487(10)
_cell_angle_alpha     90.00
_cell_angle_beta     96.080(4)
_cell_angle_gamma     90.00
_cell_volume     674.10(5)
_cell_formula_units_Z     2
_cell_measurement_reflns_used     1659
_cell_measurement_theta_min     3.43
_cell_measurement_theta_max     30.05
_cell_measurement_temperature     170(2)
_exptl_crystal_description     plate
_exptl_crystal_colour     yellow
_exptl_crystal_size_max     0.28
_exptl_crystal_size_mid     0.25
_exptl_crystal_size_min     0.08
_exptl_crystal_density_diffrn     1.460
_exptl_crystal_density_meas     ?
_exptl_crystal_density_method     'not measured'
_exptl_crystal_F_000     308
_exptl_absorpt_coefficient_mu     0.107
_exptl_absorpt_correction_type     multi-scan
_exptl_absorpt_process_details
;
(CrysAlis RED; Oxford Diffraction, 2010)
;
_exptl_absorpt_correction_T_min     0.9707
_exptl_absorpt_correction_T_max     0.9915
_exptl_special_details     ?
_diffrn_ambient_temperature     170(2)
_diffrn_radiation_type     MoK\a
_diffrn_radiation_wavelength     0.71073
_diffrn_radiation_source     'Enhance (Mo) X-ray Source'
_diffrn_radiation_monochromator     'graphite'
_diffrn_measurement_device_type     'Oxford Diffraction Xcalibur Eos Gemini'
_diffrn_measurement_method     '\w scans'
_diffrn_detector_area_resol_mean     16.1500
_diffrn_reflns_number     4759
_diffrn_reflns_av_R_equivalents     0.0185
_diffrn_reflns_av_sigmaI/netI     0.0206
_diffrn_reflns_theta_min     3.44
_diffrn_reflns_theta_max     30.11
_diffrn_reflns_theta_full     25.00
_diffrn_measured_fraction_theta_max     0.875
_diffrn_measured_fraction_theta_full     0.998
_diffrn_reflns_limit_h_min     -8
_diffrn_reflns_limit_h_max     8
_diffrn_reflns_limit_k_min     -5
_diffrn_reflns_limit_k_max     6
_diffrn_reflns_limit_l_min     -32
_diffrn_reflns_limit_l_max     23
_refine_special_details
;
Refinement of <i>F</i>^2^ against ALL reflections. The weighted <i>R</i>-factor
<i>wR</i> and goodness of fit <i>S</i> are based on <i>F</i>^2^, conventional
<i>R</i>-factors <i>R</i> are based on <i>F</i>, with <i>F</i> set to zero for
negative <i>F</i>^2^. The threshold expression of <i>F</i>^2^ >
\s(<i>F</i>^2^) is used only for calculating <i>R</i>-factors(gt) <i>etc</i>.
and is not relevant to the choice of reflections for refinement.
<i>R</i>-factors based on <i>F</i>^2^ are statistically about twice as large
as those based on <i>F</i>, and <i>R</i>- factors based on ALL data will be
even larger.
;
_reflns_number_total     1746
_reflns_number_gt     1402
_reflns_threshold_expression     I>2sigma(I)
_refine_ls_structure_factor_coef     Fsqd
_refine_ls_matrix_type     full
_refine_ls_R_factor_all     0.0552
_refine_ls_R_factor_gt     0.0427
_refine_ls_wR_factor_gt     0.1103
_refine_ls_wR_factor_ref     0.1183
_refine_ls_goodness_of_fit_ref     1.035
_refine_ls_restrained_S_all     1.035
_refine_ls_number_reflns     1746
_refine_ls_number_parameters     100
_refine_ls_number_restraints     0
_refine_ls_hydrogen_treatment     constr
_refine_ls_weighting_scheme     calc
_refine_ls_weighting_details
         'calc w=1/[\s^2^(Fo^2^)+(0.0592P)^2^+0.1301P] where P=(Fo^2^+2Fc^2^)/3'
_atom_sites_solution_hydrogens     geom
_atom_sites_solution_primary     direct
_atom_sites_solution_secondary     difmap
_refine_ls_shift/su_max     0.000
_refine_ls_shift/su_mean     0.000
_refine_diff_density_max     0.203
_refine_diff_density_min     -0.176
_refine_ls_extinction_method     none
_refine_ls_extinction_coef     ?
loop_
    _atom_type_symbol
    _atom_type_description
    _atom_type_scat_dispersion_real
    _atom_type_scat_dispersion_imag
    _atom_type_scat_source
    'C' 'C' 0.0033 0.0016
                         'International Tables Vol C Tables 4.2.6.8 and 6.1.1.4'
    'H' 'H' 0.0000 0.0000
                         'International Tables Vol C Tables 4.2.6.8 and 6.1.1.4'
    'N' 'N' 0.0061 0.0033
                         'International Tables Vol C Tables 4.2.6.8 and 6.1.1.4'
    'O' 'O' 0.0106 0.0060
                         'International Tables Vol C Tables 4.2.6.8 and 6.1.1.4'
_computing_data_collection     '<i>CrysAlisPRO</i> (Oxford Diffraction, 2010)'
_computing_cell_refinement     '<i>CrysAlisPRO</i> (Oxford Diffraction, 2010)'
_computing_data_reduction     '<i>CrysAlisRED</i> (Oxford Diffraction, 2010)'
_computing_structure_solution     '<i>SHELXS97</i> (Sheldrick, 2008)'
_computing_structure_refinement     '<i>SHELXL97</i> (Sheldrick, 2008)'
_computing_molecular_graphics     '<i>SHELXTL</i> (Sheldrick, 2008)'
_computing_publication_material     '<i>SHELXTL</i> (Sheldrick, 2008)'
loop_
    _atom_site_type_symbol
    _atom_site_label
    _atom_site_fract_x
    _atom_site_fract_y
    _atom_site_fract_z
    _atom_site_U_iso_or_equiv
    _atom_site_adp_type
    _atom_site_calc_flag
    _atom_site_refinement_flags
    _atom_site_occupancy
    _atom_site_symmetry_multiplicity
    _atom_site_disorder_assembly
    _atom_site_disorder_group
    O O1 0.40433(16) 0.1982(3) 0.30379(4) 0.0593(4) Uani d . 1 1 . .
    O O2 0.05345(15) 0.0196(2) 0.29688(4) 0.0480(3) Uani d . 1 1 . .
    N N1 0.48668(18) 0.9022(3) 0.47706(4) 0.0426(3) Uani d . 1 1 . .
    C C1 0.2915(2) 0.8116(3) 0.46809(5) 0.0382(3) Uani d . 1 1 . .
    H H1A 0.1891 0.8790 0.4909 0.046 Uiso calc R 1 1 . .
    C C2 0.22381(19) 0.6056(3) 0.42323(5) 0.0347(3) Uani d . 1 1 . .
    C C3 0.0129(2) 0.4965(3) 0.41852(5) 0.0400(3) Uani d . 1 1 . .
    H H3A -0.0823 0.5609 0.4435 0.048 Uiso calc R 1 1 . .
    C C4 -0.0601(2) 0.2930(3) 0.37729(6) 0.0417(3) Uani d . 1 1 . .
    H H4A -0.2004 0.2178 0.3747 0.050 Uiso calc R 1 1 . .
    C C5 0.0850(2) 0.2105(3) 0.34108(5) 0.0358(3) Uani d . 1 1 . .
    C C6 0.2948(2) 0.3188(3) 0.34523(5) 0.0367(3) Uani d . 1 1 . .
    C C7 0.36960(19) 0.5151(3) 0.38540(5) 0.0385(3) Uani d . 1 1 . .
    H H7A 0.5111 0.5862 0.3877 0.046 Uiso calc R 1 1 . .
    C C8 0.2520(2) 0.0174(4) 0.27125(6) 0.0469(4) Uani d . 1 1 . .
    H H8A 0.3079 -0.1794 0.2701 0.056 Uiso calc R 1 1 . .
    H H8B 0.2271 0.0900 0.2329 0.056 Uiso calc R 1 1 . .
loop_
    _atom_site_aniso_label
    _atom_site_aniso_U_11
    _atom_site_aniso_U_22
    _atom_site_aniso_U_33
    _atom_site_aniso_U_12
    _atom_site_aniso_U_13
    _atom_site_aniso_U_23
    O1 0.0448(6) 0.0813(9) 0.0538(6) -0.0115(5) 0.0141(5) -0.0309(6)
    O2 0.0443(5) 0.0526(7) 0.0463(6) -0.0050(4) 0.0008(4) -0.0174(5)
    N1 0.0472(6) 0.0415(7) 0.0384(6) -0.0023(5) 0.0016(5) -0.0110(5)
    C1 0.0428(7) 0.0355(7) 0.0360(6) 0.0014(5) 0.0027(5) -0.0033(5)
    C2 0.0375(6) 0.0323(7) 0.0335(6) 0.0014(5) -0.0005(5) -0.0003(5)
    C3 0.0372(6) 0.0429(8) 0.0406(7) 0.0009(5) 0.0067(5) -0.0035(6)
    C4 0.0321(6) 0.0450(8) 0.0476(7) -0.0035(5) 0.0023(5) -0.0043(6)
    C5 0.0370(6) 0.0340(7) 0.0347(6) 0.0006(5) -0.0036(5) -0.0020(5)
    C6 0.0356(6) 0.0405(7) 0.0342(6) 0.0014(5) 0.0039(5) -0.0020(5)
    C7 0.0327(6) 0.0421(8) 0.0402(7) -0.0036(5) 0.0015(5) -0.0031(5)
    C8 0.0476(8) 0.0507(9) 0.0420(7) 0.0016(6) 0.0026(6) -0.0110(6)
_geom_special_details
;
 All esds (except the esd in the dihedral angle between two l.s. planes)
 are estimated using the full covariance matrix.  The cell esds are taken
 into account individually in the estimation of esds in distances, angles
 and torsion angles; correlations between esds in cell parameters are only
 used when they are defined by crystal symmetry.  An approximate (isotropic)
 treatment of cell esds is used for estimating esds involving l.s. planes.
;
loop_
    _geom_bond_atom_site_label_1
    _geom_bond_atom_site_label_2
    _geom_bond_site_symmetry_2
    _geom_bond_distance
    _geom_bond_publ_flag
    O1 C6 . 1.3728(15) ?
    O1 C8 . 1.4228(17) ?
    O2 C5 . 1.3697(15) ?
    O2 C8 . 1.4284(18) ?
    N1 C1 . 1.2732(17) ?
    N1 N1 3_676 1.413(2) ?
    C1 C2 . 1.4566(18) ?
    C1 H1A . 0.9300 ?
    C2 C3 . 1.3907(18) ?
    C2 C7 . 1.4043(18) ?
    C3 C4 . 1.3970(19) ?
    C3 H3A . 0.9300 ?
    C4 C5 . 1.3630(18) ?
    C4 H4A . 0.9300 ?
    C5 C6 . 1.3836(18) ?
    C6 C7 . 1.3607(18) ?
    C7 H7A . 0.9300 ?
    C8 H8A . 0.9700 ?
    C8 H8B . 0.9700 ?
loop_
    _geom_angle_atom_site_label_1
    _geom_angle_atom_site_label_2
    _geom_angle_atom_site_label_3
    _geom_angle_site_symmetry_1
    _geom_angle_site_symmetry_3
    _geom_angle
    _geom_angle_publ_flag
    C6 O1 C8 . . 106.27(10) ?
    C5 O2 C8 . . 105.97(10) ?
    C1 N1 N1 . 3_676 111.66(14) ?
    N1 C1 C2 . . 121.97(12) ?
    N1 C1 H1A . . 119.0 ?
    C2 C1 H1A . . 119.0 ?
    C3 C2 C7 . . 120.11(12) ?
    C3 C2 C1 . . 119.19(12) ?
    C7 C2 C1 . . 120.69(12) ?
    C2 C3 C4 . . 121.90(12) ?
    C2 C3 H3A . . 119.1 ?
    C4 C3 H3A . . 119.1 ?
    C5 C4 C3 . . 116.56(12) ?
    C5 C4 H4A . . 121.7 ?
    C3 C4 H4A . . 121.7 ?
    C4 C5 O2 . . 128.05(12) ?
    C4 C5 C6 . . 121.98(12) ?
    O2 C5 C6 . . 109.97(11) ?
    C7 C6 O1 . . 128.17(12) ?
    C7 C6 C5 . . 122.35(12) ?
    O1 C6 C5 . . 109.48(11) ?
    C6 C7 C2 . . 117.09(11) ?
    C6 C7 H7A . . 121.5 ?
    C2 C7 H7A . . 121.5 ?
    O1 C8 O2 . . 108.17(11) ?
    O1 C8 H8A . . 110.1 ?
    O2 C8 H8A . . 110.1 ?
    O1 C8 H8B . . 110.1 ?
    O2 C8 H8B . . 110.1 ?
    H8A C8 H8B . . 108.4 ?
loop_
    _geom_torsion_atom_site_label_1
    _geom_torsion_atom_site_label_2
    _geom_torsion_atom_site_label_3
    _geom_torsion_atom_site_label_4
    _geom_torsion_site_symmetry_1
    _geom_torsion_site_symmetry_2
    _geom_torsion_site_symmetry_3
    _geom_torsion_site_symmetry_4
    _geom_torsion
    _geom_torsion_publ_flag
    N1 N1 C1 C2 3_676 . . . -179.47(14) ?
    N1 C1 C2 C3 . . . . 174.71(13) ?
    N1 C1 C2 C7 . . . . -4.6(2) ?
    C7 C2 C3 C4 . . . . 1.0(2) ?
    C1 C2 C3 C4 . . . . -178.40(13) ?
    C2 C3 C4 C5 . . . . -1.2(2) ?
    C3 C4 C5 O2 . . . . -178.96(13) ?
    C3 C4 C5 C6 . . . . 0.9(2) ?
    C8 O2 C5 C4 . . . . 177.86(14) ?
    C8 O2 C5 C6 . . . . -1.98(15) ?
    C8 O1 C6 C7 . . . . -177.34(15) ?
    C8 O1 C6 C5 . . . . 2.58(16) ?
    C4 C5 C6 C7 . . . . -0.3(2) ?
    O2 C5 C6 C7 . . . . 179.55(12) ?
    C4 C5 C6 O1 . . . . 179.77(13) ?
    O2 C5 C6 O1 . . . . -0.38(16) ?
    O1 C6 C7 C2 . . . . 179.93(13) ?
    C5 C6 C7 C2 . . . . 0.0(2) ?
    C3 C2 C7 C6 . . . . -0.3(2) ?
    C1 C2 C7 C6 . . . . 179.01(12) ?
    C6 O1 C8 O2 . . . . -3.78(16) ?
    C5 O2 C8 O1 . . . . 3.55(16) ?
_iucr_refine_instructions_details
;
TITL YBN54A in P2(1)/c
CELL 0.71073   6.1835   4.5970  23.8487  90.000  96.080  90.000
ZERR    2.00   0.0002   0.0002   0.0010   0.000   0.004   0.000
LATT  1
SYMM -X, 0.5+Y, 0.5-Z
SFAC C H N O
UNIT 32 24 4 8
size 0.08 0.25 0.28
rem color yellow plate
temp 25
acta 50
conf
L.S. 6
BOND $H
FMAP 2
PLAN 5
WGHT    0.059200    0.130100
FVAR       0.32509
O1    4    0.404330    0.198179    0.303789    11.00000    0.04484    0.08131 =
         0.05378   -0.03087    0.01411   -0.01150
O2    4    0.053454    0.019630    0.296878    11.00000    0.04429    0.05262 =
         0.04631   -0.01738    0.00082   -0.00502
N1    3    0.486677    0.902167    0.477057    11.00000    0.04717    0.04154 =
         0.03838   -0.01102    0.00163   -0.00234
C1    1    0.291496    0.811585    0.468090    11.00000    0.04279    0.03550 =
         0.03596   -0.00328    0.00265    0.00143
AFIX  43
H1A   2    0.189076    0.878957    0.490866    11.00000   -1.20000
AFIX   0
C2    1    0.223809    0.605593    0.423228    11.00000    0.03747    0.03229 =
         0.03347   -0.00033   -0.00052    0.00136
C3    1    0.012883    0.496516    0.418523    11.00000    0.03715    0.04287 =
         0.04056   -0.00350    0.00671    0.00086
AFIX  43
H3A   2   -0.082338    0.560878    0.443549    11.00000   -1.20000
AFIX   0
C4    1   -0.060076    0.293050    0.377285    11.00000    0.03212    0.04500 =
         0.04762   -0.00434    0.00234   -0.00349
AFIX  43
H4A   2   -0.200386    0.217779    0.374668    11.00000   -1.20000
AFIX   0
C5    1    0.084977    0.210534    0.341083    11.00000    0.03703    0.03396 =
         0.03469   -0.00203   -0.00363    0.00064
C6    1    0.294837    0.318848    0.345231    11.00000    0.03565    0.04046 =
         0.03418   -0.00201    0.00395    0.00145
C7    1    0.369601    0.515091    0.385398    11.00000    0.03273    0.04205 =
         0.04024   -0.00306    0.00153   -0.00363
AFIX  43
H7A   2    0.511073    0.586180    0.387699    11.00000   -1.20000
AFIX   0
C8    1    0.252027    0.017442    0.271254    11.00000    0.04761    0.05067 =
         0.04197   -0.01105    0.00264    0.00164
AFIX  23
H8A   2    0.307850   -0.179427    0.270120    11.00000   -1.20000
H8B   2    0.227139    0.089960    0.232918    11.00000   -1.20000
HKLF 4
REM  YBN54A in P2(1)/c
REM R1 =  0.0427 for   1402 Fo > 4sig(Fo)  and  0.0552 for all   1746 data
REM    100 parameters refined using      0 restraints
END
WGHT      0.0502      0.1529
REM Highest difference peak  0.203,  deepest hole -0.176,  1-sigma level  0.037
Q1    1   0.2599  0.6887  0.4472  11.00000  0.05    0.20
Q2    1   0.1774  0.3083  0.3398  11.00000  0.05    0.17
Q3    1   0.1241  0.5780  0.4193  11.00000  0.05    0.16
Q4    1   0.1917  0.2449  0.3516  11.00000  0.05    0.16
Q5    1  -0.0099  0.3763  0.4002  11.00000  0.05    0.16
;
