# Supplementary material for: 1,2-Bis[(1,3-benzodioxol-5-yl)methyl­idene]hydrazine
Source: Acta Crystallogr Sect E Struct Rep Online. 2011 Dec 3;68(Pt 1):o7. doi: 10.1107/S1600536811050793 (PMC3254287; doi:10.1107/S1600536811050793)
Supplement: Supplementary file 2 [file e-68-000o7-Isup2.hkl]

# 
# h,k,l, Fc-squared, Fo-squared, sigma(Fo-squared) and status flag 
# 
data_I
_shelx_title ' YBN54A in P2(1)/c' 
_shelx_refln_list_code          4 
_shelx_F_calc_maximum      101.24 
_exptl_crystal_F_000       308.00 
_reflns_d_resolution_high  0.7083 
 
loop_ 
 _symmetry_equiv_pos_as_xyz 
 'x, y, z' 
 '-x, y+1/2, -z+1/2' 
 '-x, -y, -z' 
 'x, -y-1/2, z-1/2' 
 
_cell_length_a     6.1835 
_cell_length_b     4.5970 
_cell_length_c    23.8487 
_cell_angle_alpha  90.000 
_cell_angle_beta   96.080 
_cell_angle_gamma  90.000 
 
_shelx_F_squared_multiplier     1.000 
 
loop_ 
 _refln_index_h 
 _refln_index_k 
 _refln_index_l 
 _refln_F_squared_calc 
 _refln_F_squared_meas 
 _refln_F_squared_sigma 
 _refln_observed_status 
   2   0   0      315.19      344.01      3.55 o 
   3   0   0      838.44      918.13      9.37 o 
   4   0   0      310.60      308.40      4.51 o 
   5   0   0       10.78       11.74      0.73 o 
   6   0   0       77.27       73.54      1.93 o 
   7   0   0       25.30       24.70      2.18 o 
   8   0   0        0.00       -0.51      0.57 o 
   1   1   0        0.26        1.83      0.37 o 
   2   1   0      189.38      194.33      2.00 o 
   3   1   0      347.14      366.38      2.89 o 
   4   1   0        1.72        1.26      0.16 o 
   5   1   0        9.31       13.22      0.70 o 
   6   1   0        4.95        3.56      0.44 o 
   7   1   0       17.13       13.09      0.80 o 
   8   1   0        2.41        2.28      0.58 o 
   0   2   0      100.33       85.44      2.46 o 
   1   2   0      124.57      128.52      2.98 o 
   2   2   0      134.66      136.29      1.82 o 
   3   2   0        4.23        3.16      0.31 o 
   4   2   0      120.70      108.57      1.56 o 
   5   2   0       93.81       88.11      1.96 o 
   6   2   0       31.55       34.10      1.81 o 
   7   2   0        5.34        5.33      0.79 o 
   1   3   0       45.42       52.26      1.66 o 
   2   3   0       19.76       20.18      1.00 o 
   3   3   0        1.99        1.72      0.62 o 
   4   3   0       40.38       40.48      1.13 o 
   5   3   0        2.05        2.65      0.66 o 
   6   3   0        0.06        1.24      0.63 o 
   7   3   0        5.42        6.38      0.97 o 
   0   4   0      128.95      133.42      4.35 o 
   1   4   0      132.59      132.41      3.11 o 
   2   4   0       38.72       36.77      2.89 o 
   3   4   0      134.32      136.53      3.14 o 
   4   4   0       10.39        8.61      0.80 o 
   5   4   0        4.40        5.93      0.90 o 
   6   4   0        3.24        3.43      0.99 o 
   1   5   0        1.42        0.09      1.09 o 
   2   5   0        7.13        5.87      0.90 o 
   3   5   0        0.13       -0.46      1.14 o 
   4   5   0        0.62        0.70      0.66 o 
   0   6   0       17.60       19.11      2.18 o 
   1   6   0        2.30        2.81      0.90 o 
  -8   1   1        8.47        8.70      0.91 o 
  -7   1   1        0.28        0.19      0.37 o 
  -6   1   1        1.82        1.87      0.81 o 
  -5   1   1      544.88      537.26      5.17 o 
  -4   1   1       23.53       25.22      0.53 o 
  -3   1   1      698.68      746.78      5.40 o 
  -2   1   1       82.95       79.42      1.26 o 
  -1   1   1     1399.44     1323.17      9.08 o 
   0   1   1      161.32      159.96      2.07 o 
   1   1   1       35.95       52.28      1.53 o 
   2   1   1      722.70      788.29      6.62 o 
   3   1   1       37.32       38.74      0.55 o 
   4   1   1       90.51       82.37      1.25 o 
   5   1   1        2.09        4.20      0.51 o 
   6   1   1        0.06       -0.38      0.38 o 
   7   1   1        0.02        0.78      0.46 o 
   8   1   1        1.41        2.43      0.63 o 
  -7   2   1       20.25       22.54      1.57 o 
  -6   2   1       14.15       12.88      1.17 o 
  -5   2   1       69.88       73.33      1.75 o 
  -4   2   1       29.12       27.90      0.57 o 
  -3   2   1        1.24        0.47      0.23 o 
  -2   2   1      158.65      160.04      2.62 o 
  -1   2   1        1.03        1.80      0.40 o 
   0   2   1      189.72      180.12      5.96 o 
   1   2   1        0.34       -0.33      0.40 o 
   2   2   1       23.95       25.27      0.73 o 
   3   2   1       68.66       74.71      2.02 o 
   4   2   1        0.29        0.22      0.16 o 
   5   2   1       20.34       16.43      0.88 o 
   6   2   1      124.98      128.52      2.67 o 
   7   2   1        0.59        1.07      0.52 o 
  -7   3   1        7.77       12.35      1.30 o 
  -6   3   1        0.16        0.42      0.63 o 
  -5   3   1       32.09       32.83      2.89 o 
  -4   3   1        3.92        2.34      0.47 o 
  -3   3   1       60.50       61.17      1.74 o 
  -2   3   1      114.92      118.69      2.51 o 
  -1   3   1        3.30        3.27      0.57 o 
   0   3   1      137.87      139.42      2.78 o 
   1   3   1       75.46       69.22      1.87 o 
   2   3   1        1.24        1.40      0.50 o 
   3   3   1      302.74      321.35      3.82 o 
   4   3   1       18.47       16.56      0.78 o 
   5   3   1        4.72        3.30      0.70 o 
   6   3   1       27.87       24.85      1.89 o 
   7   3   1        0.08        1.66      0.67 o 
  -6   4   1        0.54        0.28      1.09 o 
  -5   4   1       10.00       10.08      1.18 o 
  -4   4   1       36.12       34.82      1.54 o 
  -3   4   1       19.67       20.58      1.24 o 
  -2   4   1      100.25      104.65      2.68 o 
  -1   4   1       76.05       74.45      3.08 o 
   0   4   1       36.18       37.01      1.61 o 
   1   4   1       13.26       14.45      1.51 o 
   2   4   1        0.05       -0.57      0.57 o 
   3   4   1      177.95      177.95      5.39 o 
   4   4   1        7.98        5.82      0.74 o 
   5   4   1        0.10        0.24      0.50 o 
   6   4   1        5.31        7.93      1.10 o 
  -4   5   1        3.90        3.55      0.77 o 
  -3   5   1       14.27       11.88      1.14 o 
  -2   5   1      156.41      163.84      8.37 o 
  -1   5   1        3.38        4.49      0.83 o 
   0   5   1        1.03        0.18      0.66 o 
   1   5   1       30.35       31.16      2.32 o 
   2   5   1        5.97        1.85      0.74 o 
   3   5   1        1.92        0.00      1.32 o 
   4   5   1        1.52        0.66      1.51 o 
  -2   6   1        6.82        6.53      1.51 o 
  -1   6   1        0.69       -0.22      0.82 o 
   0   6   1        2.26        2.41      0.80 o 
   1   6   1        3.82        2.51      1.00 o 
  -8   0   2        2.57        3.95      0.77 o 
  -7   0   2        9.30        9.81      1.23 o 
  -6   0   2       88.11       84.92      2.42 o 
  -5   0   2       75.23       66.95      1.62 o 
  -4   0   2       48.14       35.77      1.23 o 
  -3   0   2      579.26      585.89      8.71 o 
  -2   0   2      967.50      934.28      9.23 o 
  -1   0   2    10249.02     8732.89     81.23 o 
   1   0   2     2983.85     2832.04     21.82 o 
   2   0   2      493.53      509.85     20.15 o 
   3   0   2       85.97       99.41      1.97 o 
   4   0   2      385.67      387.57      6.27 o 
   5   0   2        0.01        0.29      0.34 o 
   6   0   2      184.55      179.52      3.17 o 
   7   0   2        9.48        9.88      1.04 o 
   8   0   2        5.72        9.86      1.56 o 
  -8   1   2       23.30       26.62      1.41 o 
  -7   1   2        0.42        1.11      0.79 o 
  -6   1   2       24.80       24.13      1.10 o 
  -5   1   2       97.98       90.93      1.69 o 
  -4   1   2       86.60       84.19      1.01 o 
  -3   1   2       60.43       72.26      0.87 o 
  -2   1   2      868.39      883.65      7.23 o 
  -1   1   2      525.75      514.63      3.72 o 
   0   1   2     2051.72     2030.09     53.46 o 
   1   1   2     3861.11     3767.71     30.89 o 
   2   1   2        7.28       10.89      0.40 o 
   3   1   2      263.81      277.84      2.51 o 
   4   1   2       40.37       34.86      0.77 o 
   5   1   2        1.75        3.49      0.52 o 
   6   1   2       58.79       51.70      1.40 o 
   7   1   2        2.44        2.45      0.45 o 
   8   1   2        6.20        8.44      1.13 o 
  -7   2   2        4.93        5.26      1.00 o 
  -6   2   2       50.99       45.41      1.97 o 
  -5   2   2        2.35        2.77      0.50 o 
  -4   2   2      104.57      100.78      1.18 o 
  -3   2   2       95.74      100.24      1.51 o 
  -2   2   2       50.65       56.63      1.03 o 
  -1   2   2      290.42      277.44      3.93 o 
   0   2   2        0.09       -0.40      0.40 o 
   1   2   2      148.62      150.71      3.03 o 
   2   2   2      352.90      356.81      3.71 o 
   3   2   2       10.25       10.67      0.49 o 
   4   2   2       13.97       13.45      0.49 o 
   5   2   2       57.42       51.88      1.52 o 
   6   2   2      150.05      151.24      2.94 o 
   7   2   2        5.84        4.50      0.71 o 
  -7   3   2        6.71        8.10      1.07 o 
  -6   3   2        2.96        3.59      0.77 o 
  -5   3   2        5.70        7.70      0.97 o 
  -4   3   2       10.56        9.97      0.80 o 
  -3   3   2       24.60       21.83      2.89 o 
  -2   3   2       21.09       20.96      1.07 o 
  -1   3   2        9.69        7.71      0.67 o 
   0   3   2      430.88      451.24      6.15 o 
   1   3   2        0.10       -0.19      0.71 o 
   2   3   2        5.54        6.79      0.67 o 
   3   3   2        4.46        3.77      0.47 o 
   4   3   2        8.62        9.36      0.62 o 
   5   3   2       15.47       14.06      1.14 o 
   6   3   2       16.59       16.40      1.34 o 
   7   3   2       25.61       24.45      1.71 o 
  -6   4   2        0.51        0.28      0.74 o 
  -5   4   2       10.97       10.97      1.23 o 
  -4   4   2       43.33       40.95      1.64 o 
  -3   4   2        7.27        3.86      1.99 o 
  -2   4   2        3.45        2.12      0.99 o 
  -1   4   2        0.04        0.38      0.54 o 
   0   4   2      128.99      122.22      6.72 o 
   1   4   2        5.97        5.67      0.77 o 
   2   4   2        1.67        1.19      0.66 o 
   3   4   2      101.04      100.68      2.68 o 
   4   4   2        0.11       -0.71      0.71 o 
   5   4   2        0.14        0.75      0.95 o 
   6   4   2       13.49       15.37      1.37 o 
  -4   5   2        0.47        0.47      0.60 o 
  -3   5   2        3.34        4.04      2.18 o 
  -2   5   2        0.02        0.60      1.23 o 
  -1   5   2       10.24        9.87      1.42 o 
   0   5   2        0.31        0.43      0.67 o 
   1   5   2       11.80        8.78      1.51 o 
   2   5   2        6.17        2.94      0.85 o 
   3   5   2        0.84       -0.66      0.77 o 
   4   5   2        1.67        2.27      0.70 o 
  -1   6   2        0.65        0.62      0.74 o 
   0   6   2        4.56        4.20      1.18 o 
   1   6   2        8.17        6.24      1.61 o 
  -8   1   3        3.68        3.67      0.99 o 
  -7   1   3        4.03        5.04      0.67 o 
  -6   1   3      245.80      242.15      3.73 o 
  -5   1   3        1.68        1.90      0.46 o 
  -4   1   3       25.25       27.91      0.46 o 
  -3   1   3       64.98       65.54      0.77 o 
  -2   1   3       60.86       65.25      1.56 o 
  -1   1   3       19.04       18.00      0.51 o 
   0   1   3       13.05       14.79      0.71 o 
   1   1   3     6380.02     6289.67     63.55 o 
   2   1   3       13.49       14.02      0.87 o 
   3   1   3       15.61       10.54      0.51 o 
   4   1   3        1.17        1.14      0.21 o 
   5   1   3      131.33      129.72      2.10 o 
   6   1   3        5.99        3.99      0.48 o 
   7   1   3        3.57        3.73      0.76 o 
   8   1   3        1.65        1.89      0.74 o 
  -7   2   3        4.63        3.99      0.90 o 
  -6   2   3        2.58        2.98      0.67 o 
  -5   2   3        0.07        0.68      0.50 o 
  -4   2   3        0.97        0.76      0.24 o 
  -3   2   3      372.70      405.36      4.30 o 
  -2   2   3      123.35      142.86      2.37 o 
  -1   2   3       23.84       21.78      1.09 o 
   0   2   3      102.32       89.99      7.00 o 
   1   2   3      150.03      148.18      7.05 o 
   2   2   3      104.80      110.72      1.76 o 
   3   2   3       93.52       91.70      1.54 o 
   4   2   3        0.48        0.46      0.23 o 
   5   2   3       82.26       83.41      1.96 o 
   6   2   3        0.66        3.02      0.58 o 
   7   2   3        6.12        8.68      0.87 o 
  -7   3   3        1.16        2.14      0.79 o 
  -6   3   3        3.59        1.78      0.66 o 
  -5   3   3      126.44      116.86      3.21 o 
  -4   3   3        2.35        2.03      0.90 o 
  -3   3   3        0.49       -0.37      0.71 o 
  -2   3   3       53.55       60.44      1.74 o 
  -1   3   3        3.54        2.85      0.62 o 
   0   3   3      145.00      134.22      2.74 o 
   1   3   3      261.39      261.32      4.15 o 
   2   3   3        6.47        5.68      0.90 o 
   3   3   3       96.01       92.56      2.17 o 
   4   3   3      374.53      363.27      4.28 o 
   5   3   3       12.42       13.00      0.86 o 
   6   3   3       19.47       20.70      1.80 o 
   7   3   3        6.22        6.05      1.06 o 
  -6   4   3        0.00        0.19      0.66 o 
  -5   4   3        2.81        4.42      0.95 o 
  -4   4   3        0.00       -0.62      0.62 o 
  -3   4   3       52.34       51.70      1.84 o 
  -2   4   3        0.48       -0.67      0.67 o 
  -1   4   3        0.60       -0.19      0.57 o 
   0   4   3       24.38       24.64      1.37 o 
   1   4   3       11.04       10.22      0.97 o 
   2   4   3       39.67       38.91      1.67 o 
   3   4   3        5.50        6.26      0.79 o 
   4   4   3        7.34        6.70      0.80 o 
   5   4   3        1.74        1.94      0.74 o 
   6   4   3        3.68        3.84      0.90 o 
  -4   5   3        0.11        0.18      1.09 o 
  -3   5   3       55.81       56.18      2.93 o 
  -2   5   3       97.20       97.31      2.98 o 
  -1   5   3        2.91        2.60      0.80 o 
   0   5   3        3.00        2.63      0.79 o 
   1   5   3        0.12        0.85      0.67 o 
   2   5   3       12.84       13.66      1.17 o 
   3   5   3        2.60        1.67      0.63 o 
   4   5   3        0.00       -0.30      0.63 o 
  -1   6   3       18.19       16.27      2.18 o 
   0   6   3       14.08       14.87      1.41 o 
   1   6   3        0.56        0.95      1.14 o 
  -8   0   4       16.60       22.14      2.37 o 
  -7   0   4        0.85        1.86      0.63 o 
  -6   0   4        3.44        4.23      0.53 o 
  -5   0   4        4.32        3.22      0.40 o 
  -4   0   4      647.88      623.54      7.29 o 
  -3   0   4      254.05      244.97      4.45 o 
  -2   0   4       71.44       64.56      1.00 o 
  -1   0   4      373.97      381.62      3.33 o 
   0   0   4      162.96      176.18      2.93 o 
   1   0   4     2662.93     2682.95     17.72 o 
   2   0   4      121.28      103.89      2.74 o 
   3   0   4     2457.18     2613.22     31.33 o 
   4   0   4        3.98        2.25      0.38 o 
   5   0   4       85.58       83.55      1.89 o 
   6   0   4        0.78        0.19      0.47 o 
   7   0   4       36.36       27.88      3.12 o 
   8   0   4        0.44        0.32      0.70 o 
  -8   1   4        0.39       -0.18      0.61 o 
  -7   1   4        0.83        1.05      0.51 o 
  -6   1   4      221.12      217.75      3.46 o 
  -5   1   4       18.63       19.26      0.76 o 
  -4   1   4       24.65       23.61      0.43 o 
  -3   1   4       18.92       17.55      0.38 o 
  -2   1   4      151.21      158.60      1.36 o 
  -1   1   4       22.01       26.21      1.11 o 
   0   1   4     5676.11     5604.63     42.99 o 
   1   1   4      616.53      607.63      5.33 o 
   2   1   4       23.66       21.04      0.43 o 
   3   1   4      188.86      184.77      1.77 o 
   4   1   4       17.83       18.65      0.57 o 
   5   1   4        0.27       -0.15      0.36 o 
   6   1   4       13.26       10.35      0.68 o 
   7   1   4        0.01       -0.07      0.42 o 
   8   1   4        0.84        2.39      0.95 o 
  -7   2   4        0.40        1.19      0.70 o 
  -6   2   4       48.90       43.89      1.97 o 
  -5   2   4       30.65       27.87      1.44 o 
  -4   2   4      183.90      183.35      1.72 o 
  -3   2   4      208.67      228.42      2.55 o 
  -2   2   4      214.67      220.76      2.44 o 
  -1   2   4      240.71      241.88      3.64 o 
   0   2   4      209.08      208.49      5.87 o 
   1   2   4      612.67      659.82      6.16 o 
   2   2   4       62.90       55.03      1.48 o 
   3   2   4        2.61        2.53      0.33 o 
   4   2   4        3.13        2.92      0.29 o 
   5   2   4      130.25      132.00      4.06 o 
   6   2   4       23.40       24.10      1.30 o 
   7   2   4       14.99       18.55      1.18 o 
  -7   3   4        0.38        0.57      0.67 o 
  -6   3   4        3.37        3.19      0.77 o 
  -5   3   4        4.68        4.97      0.77 o 
  -4   3   4       16.57       16.58      0.90 o 
  -3   3   4        0.45        0.19      0.40 o 
  -2   3   4        0.00        0.24      0.40 o 
  -1   3   4       47.61       50.32      1.70 o 
   0   3   4       17.68       15.97      0.90 o 
   1   3   4       42.97       45.47      1.85 o 
   2   3   4        0.86        1.23      0.71 o 
   3   3   4      109.19      105.07      2.11 o 
   4   3   4       95.62       92.23      1.86 o 
   5   3   4        1.66        1.32      0.71 o 
   6   3   4        1.13        3.07      0.83 o 
   7   3   4       16.39       15.63      2.37 o 
  -6   4   4        0.64        1.47      1.09 o 
  -5   4   4       16.27       16.09      2.03 o 
  -4   4   4        6.45        6.40      0.77 o 
  -3   4   4        1.38        1.32      0.54 o 
  -2   4   4       13.08       12.17      1.32 o 
  -1   4   4       63.10       60.83      2.04 o 
   0   4   4       28.07       30.70      1.47 o 
   1   4   4       29.52       25.28      1.34 o 
   2   4   4      153.56      153.86      3.41 o 
   3   4   4        1.43        0.73      0.71 o 
   4   4   4        2.05        2.66      0.80 o 
   5   4   4       11.90       10.64      1.10 o 
   6   4   4       13.70       14.75      1.37 o 
  -4   5   4        7.11        6.84      1.14 o 
  -3   5   4        0.06        3.66      0.93 o 
  -2   5   4       17.08       13.78      1.32 o 
  -1   5   4        3.13        3.28      1.70 o 
   0   5   4        0.08        0.43      0.70 o 
   1   5   4       24.32       25.54      1.57 o 
   2   5   4        0.27        0.19      2.08 o 
   3   5   4        0.93       -0.66      0.66 o 
   4   5   4        1.06        2.37      1.14 o 
  -1   6   4       10.51       11.73      1.89 o 
  -8   1   5        2.09        2.59      0.61 o 
  -7   1   5       10.80       11.60      1.17 o 
  -6   1   5        7.69        8.42      0.68 o 
  -5   1   5       24.73       25.36      0.70 o 
  -4   1   5       43.53       39.85      0.65 o 
  -3   1   5      387.76      418.90      2.82 o 
  -2   1   5     1339.07     1411.43      8.79 o 
  -1   1   5      104.12       81.24      6.29 o 
   0   1   5     9831.14     9391.97     71.62 o 
   1   1   5      835.02      813.48      6.90 o 
   2   1   5       61.61       59.69      0.93 o 
   3   1   5       19.79       20.75      0.56 o 
   4   1   5      158.20      155.58      2.21 o 
   5   1   5       15.18       12.77      0.67 o 
   6   1   5       26.01       25.01      1.22 o 
   7   1   5       19.45       18.83      0.98 o 
   8   1   5        8.56       11.64      1.70 o 
  -7   2   5        1.58        2.96      0.77 o 
  -6   2   5        3.54        2.88      0.70 o 
  -5   2   5        2.67        2.45      0.63 o 
  -4   2   5        1.02        1.53      0.22 o 
  -3   2   5      201.17      193.98      4.12 o 
  -2   2   5      291.98      308.90      3.20 o 
  -1   2   5        3.09        3.87      0.30 o 
   0   2   5        2.18        2.01      0.47 o 
   1   2   5      447.59      474.46      5.77 o 
   2   2   5       94.76       97.03      2.49 o 
   3   2   5       29.48       29.58      0.87 o 
   4   2   5       12.81       14.28      0.53 o 
   5   2   5       21.22       23.17      1.07 o 
   6   2   5        4.21        4.70      0.56 o 
   7   2   5        1.27        1.64      0.86 o 
  -7   3   5        8.80       10.47      1.20 o 
  -6   3   5        8.03        7.49      1.00 o 
  -5   3   5        0.98        0.45      0.57 o 
  -4   3   5       24.46       24.43      1.10 o 
  -3   3   5        0.09       -0.33      0.52 o 
  -2   3   5        8.79        8.83      0.70 o 
  -1   3   5      130.97      132.53      2.74 o 
   0   3   5       28.01       27.10      1.17 o 
   1   3   5      140.41      145.78      5.20 o 
   2   3   5      115.20      112.27      2.89 o 
   3   3   5      269.90      258.33      3.44 o 
   4   3   5        0.63        0.28      0.36 o 
   5   3   5       26.83       29.01      1.23 o 
   6   3   5       58.80       65.54      2.54 o 
  -6   4   5       11.28       12.30      2.32 o 
  -5   4   5        6.16        5.56      0.93 o 
  -4   4   5       28.04       26.55      1.37 o 
  -3   4   5        4.38        3.75      0.70 o 
  -2   4   5        0.04       -0.67      0.67 o 
  -1   4   5       16.58       16.91      1.17 o 
   0   4   5        6.38        5.41      0.77 o 
   1   4   5       15.43       14.38      1.10 o 
   2   4   5       46.18       45.87      1.81 o 
   3   4   5        1.69        3.20      0.80 o 
   4   4   5       41.36       39.73      1.71 o 
   5   4   5        2.99        2.36      0.70 o 
   6   4   5        3.92        6.19      1.00 o 
  -4   5   5        1.81        3.04      0.74 o 
  -3   5   5      228.11      229.81      4.82 o 
  -2   5   5       61.95       61.26      2.37 o 
  -1   5   5        0.51        0.97      0.70 o 
   0   5   5       51.45       57.54      2.27 o 
   1   5   5      102.09       99.37      3.04 o 
   2   5   5        4.03        2.51      0.75 o 
   3   5   5        0.63        0.15      0.61 o 
   4   5   5        7.92        6.62      0.94 o 
  -8   0   6       60.94       65.86      3.88 o 
  -7   0   6        0.89        1.70      0.54 o 
  -6   0   6       28.25       26.86      1.14 o 
  -5   0   6     1376.90     1299.69     11.70 o 
  -4   0   6      297.58      304.64      3.61 o 
  -3   0   6      381.40      389.64      3.73 o 
  -2   0   6       67.70       72.15      1.41 o 
  -1   0   6     4254.46     4028.14     21.88 o 
   0   0   6      100.44      108.31      1.57 o 
   1   0   6      241.38      218.91      1.71 o 
   2   0   6      506.03      520.06      4.05 o 
   3   0   6       62.07       55.92      0.83 o 
   4   0   6       10.34       12.71      0.67 o 
   5   0   6        4.11        4.62      0.58 o 
   6   0   6        0.34        0.28      0.54 o 
   7   0   6       11.94        8.03      0.97 o 
   8   0   6        2.96        4.06      0.90 o 
  -8   1   6        5.28        3.37      0.75 o 
  -7   1   6        0.13        0.26      0.62 o 
  -6   1   6        0.00        0.14      0.85 o 
  -5   1   6      284.12      273.90      2.67 o 
  -4   1   6       51.22       52.34      0.73 o 
  -3   1   6       23.65       17.65      0.38 o 
  -2   1   6       80.44       91.45      1.00 o 
  -1   1   6       24.76       26.13      0.83 o 
   0   1   6      802.29      794.10      8.73 o 
   1   1   6     1589.53     1566.86     12.16 o 
   2   1   6       30.34       31.06      0.55 o 
   3   1   6       43.57       44.99      0.99 o 
   4   1   6      228.51      235.02      2.63 o 
   5   1   6       81.52       74.73      1.60 o 
   6   1   6        1.72        1.95      0.53 o 
   7   1   6       13.18       13.59      0.86 o 
   8   1   6       12.09       14.10      1.89 o 
  -7   2   6       12.35       16.23      1.33 o 
  -6   2   6       22.39       19.44      1.34 o 
  -5   2   6       59.07       56.55      2.13 o 
  -4   2   6       46.75       38.87      0.81 o 
  -3   2   6       16.60       18.49      0.51 o 
  -2   2   6      221.85      233.02      5.06 o 
  -1   2   6        0.32        0.46      0.80 o 
   0   2   6     1323.82     1356.05     14.12 o 
   1   2   6      210.69      209.91      2.66 o 
   2   2   6      503.68      532.13      5.30 o 
   3   2   6      266.33      258.25      3.16 o 
   4   2   6        0.15        0.80      0.29 o 
   5   2   6       33.62       28.25      1.09 o 
   6   2   6        0.16        1.24      0.47 o 
   7   2   6        0.05        0.86      0.45 o 
  -7   3   6        0.03        0.41      0.63 o 
  -6   3   6        0.68       -0.27      0.57 o 
  -5   3   6        9.15        7.61      0.90 o 
  -4   3   6       15.11       11.95      0.83 o 
  -3   3   6        1.56        1.37      0.47 o 
  -2   3   6       12.19       15.31      0.94 o 
  -1   3   6      158.94      171.12      8.04 o 
   0   3   6       11.30       12.65      0.87 o 
   1   3   6      171.91      172.72      3.28 o 
   2   3   6        0.02        0.47      0.50 o 
   3   3   6      215.14      208.57      3.04 o 
   4   3   6       13.47       11.78      0.69 o 
   5   3   6        0.70        0.82      0.43 o 
   6   3   6       15.27       17.71      1.18 o 
  -6   4   6       15.85       16.24      1.40 o 
  -5   4   6       23.30       25.27      1.75 o 
  -4   4   6       38.00       39.64      1.64 o 
  -3   4   6       13.53       11.96      0.93 o 
  -2   4   6       89.93       97.12      2.64 o 
  -1   4   6        2.98        1.80      0.66 o 
   0   4   6       11.19        9.41      0.93 o 
   1   4   6       21.48       21.54      1.80 o 
   2   4   6        0.14       -0.71      0.80 o 
   3   4   6        6.08        5.50      0.80 o 
   4   4   6        1.02        1.28      0.60 o 
   5   4   6        9.74        7.94      1.04 o 
  -4   5   6        0.16        0.00      1.32 o 
  -3   5   6       20.91       20.30      1.47 o 
  -2   5   6        0.15        0.44      1.75 o 
  -1   5   6        3.12        4.37      0.80 o 
   0   5   6       13.73       14.67      2.41 o 
   1   5   6        2.58        5.14      1.00 o 
   2   5   6        7.15        6.99      0.97 o 
   3   5   6        0.31        0.88      1.09 o 
   4   5   6        0.03        0.00      0.63 o 
  -8   1   7        5.82        8.89      1.42 o 
  -7   1   7        0.07        0.27      0.54 o 
  -6   1   7        2.33        1.26      0.54 o 
  -5   1   7       22.45       22.30      0.66 o 
  -4   1   7       27.33       24.46      0.51 o 
  -3   1   7      870.15      924.44      5.23 o 
  -2   1   7      178.29      174.44      1.66 o 
  -1   1   7      167.66      178.51      2.61 o 
   0   1   7       48.59       46.10      0.87 o 
   1   1   7      131.12      135.44      2.26 o 
   2   1   7       16.67       18.15      0.44 o 
   3   1   7       33.20       33.25      0.85 o 
   4   1   7       56.56       61.78      1.12 o 
   5   1   7       13.12       10.13      0.64 o 
   6   1   7       76.49       80.63      1.83 o 
   7   1   7        1.05        1.06      0.47 o 
   8   1   7        2.36        6.34      1.42 o 
  -7   2   7        0.62        1.01      0.80 o 
  -6   2   7       16.46       16.14      1.75 o 
  -5   2   7        5.09        6.35      0.87 o 
  -4   2   7       33.22       32.72      0.91 o 
  -3   2   7      132.18      150.56      2.54 o 
  -2   2   7      231.19      246.15      5.03 o 
  -1   2   7        6.99        9.27      0.87 o 
   0   2   7      160.31      181.79      3.55 o 
   1   2   7      814.36      846.92     10.05 o 
   2   2   7        5.22        6.87      0.53 o 
   3   2   7       23.28       19.62      0.76 o 
   4   2   7      169.55      163.30      1.98 o 
   5   2   7       76.99       78.66      2.08 o 
   6   2   7       18.72       20.45      0.98 o 
   7   2   7        0.07        1.51      0.60 o 
  -7   3   7        7.74        6.88      1.02 o 
  -6   3   7        1.08        1.74      0.71 o 
  -5   3   7       12.19       13.61      1.51 o 
  -4   3   7       20.45       18.70      1.00 o 
  -3   3   7        0.00        0.21      0.43 o 
  -2   3   7        1.39        1.89      0.71 o 
  -1   3   7        0.05       -0.38      0.54 o 
   0   3   7       22.83       22.55      1.28 o 
   1   3   7       35.87       35.25      1.41 o 
   2   3   7       21.39       22.93      0.95 o 
   3   3   7      127.78      125.16      2.28 o 
   4   3   7       15.51       16.52      0.85 o 
   5   3   7        0.00        0.07      0.43 o 
   6   3   7       58.68       60.41      2.13 o 
  -6   4   7        0.88        0.69      0.66 o 
  -5   4   7       26.79       25.42      1.67 o 
  -4   4   7        0.63        1.30      0.62 o 
  -3   4   7        0.02       -0.26      0.57 o 
  -2   4   7      252.67      275.25      4.88 o 
  -1   4   7        0.00       -0.63      0.63 o 
   0   4   7       34.08       34.86      1.60 o 
   1   4   7        0.38       -0.06      0.61 o 
   2   4   7        0.09        0.57      0.66 o 
   3   4   7       45.40       45.50      1.84 o 
   4   4   7       11.34       13.29      1.04 o 
   5   4   7        4.54        3.85      0.83 o 
  -4   5   7       16.61       17.04      1.33 o 
  -3   5   7        1.65        1.73      0.77 o 
  -2   5   7       33.17       31.65      2.93 o 
  -1   5   7        1.01        1.32      0.77 o 
   0   5   7       50.69       50.95      2.21 o 
   1   5   7       31.49       27.83      1.85 o 
   2   5   7        4.13        3.78      0.83 o 
   3   5   7       14.49       16.16      1.34 o 
   4   5   7        0.12        0.14      0.60 o 
  -8   0   8        0.63        2.08      0.95 o 
  -7   0   8       51.54       53.74      3.22 o 
  -6   0   8      330.06      318.68      7.95 o 
  -5   0   8       49.50       46.52      1.77 o 
  -4   0   8       82.33       68.03      1.45 o 
  -3   0   8        0.30        0.90      0.38 o 
  -2   0   8      105.61      107.66      1.51 o 
  -1   0   8      203.46      210.29      4.10 o 
   0   0   8       64.86       73.23      1.37 o 
   1   0   8      231.86      223.26      1.68 o 
   2   0   8       96.03       86.98      1.21 o 
   3   0   8       87.11       85.09      1.26 o 
   4   0   8       58.75       64.12      1.49 o 
   5   0   8      108.05      101.18      5.44 o 
   6   0   8      120.38      114.71      4.21 o 
   7   0   8        0.72        0.24      0.61 o 
   8   0   8        0.03        0.38      0.85 o 
  -7   1   8        2.54        2.88      0.70 o 
  -6   1   8       32.80       31.18      1.22 o 
  -5   1   8       40.10       39.32      0.88 o 
  -4   1   8       18.74       17.24      0.45 o 
  -3   1   8      433.35      480.46      3.03 o 
  -2   1   8       24.01       32.91      0.64 o 
  -1   1   8       81.57      100.11      1.26 o 
   0   1   8        2.12        1.40      0.22 o 
   1   1   8      789.20      813.37      6.17 o 
   2   1   8      164.49      179.45      1.90 o 
   3   1   8      402.56      408.99      3.87 o 
   4   1   8        0.00        0.43      0.34 o 
   5   1   8        0.10        0.40      0.37 o 
   6   1   8        0.09        0.47      0.42 o 
   7   1   8        1.61        2.65      0.53 o 
  -7   2   8        0.55        1.97      0.77 o 
  -6   2   8        0.17        0.11      0.52 o 
  -5   2   8      107.60      100.67      2.09 o 
  -4   2   8       49.05       50.42      1.04 o 
  -3   2   8       19.71       18.91      0.64 o 
  -2   2   8       15.88       15.84      0.69 o 
  -1   2   8       41.76       38.43      1.94 o 
   0   2   8       13.79       19.20      0.76 o 
   1   2   8     2992.26     3079.04     24.77 o 
   2   2   8      373.52      398.64      6.80 o 
   3   2   8        6.74        5.88      0.49 o 
   4   2   8      541.06      510.37      4.34 o 
   5   2   8       21.70       21.32      0.93 o 
   6   2   8        1.72        1.95      0.49 o 
   7   2   8        0.38        0.47      0.45 o 
  -7   3   8        0.06        0.57      1.04 o 
  -6   3   8        2.84        1.80      0.66 o 
  -5   3   8       83.60       78.02      2.61 o 
  -4   3   8        7.01        6.75      0.81 o 
  -3   3   8        3.81        4.82      0.63 o 
  -2   3   8       66.63       65.10      1.87 o 
  -1   3   8       18.82       16.23      1.00 o 
   0   3   8       35.82       37.68      1.56 o 
   1   3   8       77.82       76.61      2.07 o 
   2   3   8      155.30      157.14      4.25 o 
   3   3   8       13.35       12.76      0.75 o 
   4   3   8        2.94        2.70      0.38 o 
   5   3   8        6.17        6.56      0.61 o 
   6   3   8        8.07        9.29      0.77 o 
  -6   4   8        1.21        1.66      0.99 o 
  -5   4   8        5.80        6.60      0.97 o 
  -4   4   8        0.11        1.10      0.57 o 
  -3   4   8        2.52        2.64      0.70 o 
  -2   4   8      132.79      129.32      3.14 o 
  -1   4   8        0.32        0.88      0.63 o 
   0   4   8        0.78       -0.07      0.63 o 
   1   4   8       32.62       30.56      1.54 o 
   2   4   8       12.77       13.61      2.32 o 
   3   4   8        3.39        4.54      0.80 o 
   4   4   8        5.80        5.53      0.64 o 
   5   4   8        1.15       -0.25      0.66 o 
  -4   5   8        8.33        8.70      1.00 o 
  -3   5   8        3.35        5.12      0.90 o 
  -2   5   8        0.00       -0.43      0.85 o 
  -1   5   8        1.17        0.49      0.75 o 
   0   5   8        5.75        6.38      2.13 o 
   1   5   8        0.28        0.77      0.90 o 
   2   5   8        0.00       -0.67      0.67 o 
   3   5   8        0.14        1.23      0.74 o 
   4   5   8        0.16        1.10      0.85 o 
  -7   1   9        2.86        5.07      0.90 o 
  -6   1   9        0.45        0.52      0.40 o 
  -5   1   9       29.02       30.89      0.92 o 
  -4   1   9      363.99      358.88      2.76 o 
  -3   1   9      144.78      131.37      1.52 o 
  -2   1   9       80.08      100.83      1.21 o 
  -1   1   9       16.92       18.41      0.34 o 
   0   1   9      164.05      166.23      1.75 o 
   1   1   9      366.33      420.27      4.94 o 
   2   1   9       22.57       20.76      0.51 o 
   3   1   9      264.45      298.81      4.62 o 
   4   1   9       58.10       60.06      1.32 o 
   5   1   9        0.23        0.61      0.37 o 
   6   1   9        7.75        7.33      0.64 o 
   7   1   9        3.08        2.46      0.61 o 
  -7   2   9        3.03        4.73      0.89 o 
  -6   2   9        0.00        0.04      0.90 o 
  -5   2   9        5.94        7.62      0.65 o 
  -4   2   9        0.23        0.13      0.23 o 
  -3   2   9        1.10        0.74      0.28 o 
  -2   2   9       11.27        8.64      0.56 o 
  -1   2   9      251.09      252.01      7.02 o 
   0   2   9     1150.38     1167.41      8.73 o 
   1   2   9       93.58       99.93      2.96 o 
   2   2   9        8.69        9.91      0.65 o 
   3   2   9        5.83        5.22      0.39 o 
   4   2   9      189.63      183.07      2.51 o 
   5   2   9        1.99        1.84      0.41 o 
   6   2   9        1.42        2.00      0.49 o 
   7   2   9        0.50        0.38      0.51 o 
  -6   3   9       10.41       10.85      1.17 o 
  -5   3   9        0.41        1.32      0.74 o 
  -4   3   9       93.68       93.07      2.34 o 
  -3   3   9        0.01        0.88      0.50 o 
  -2   3   9      162.90      169.69      3.28 o 
  -1   3   9      284.00      273.16      4.45 o 
   0   3   9       16.58       15.00      1.00 o 
   1   3   9       79.01       78.51      2.14 o 
   2   3   9       11.08       12.42      1.04 o 
   3   3   9        7.62        8.10      0.68 o 
   4   3   9       10.05       10.61      0.59 o 
   5   3   9       20.44       18.76      0.94 o 
   6   3   9       31.08       34.88      1.61 o 
  -6   4   9        0.10       -0.19      1.04 o 
  -5   4   9        3.19        2.10      0.85 o 
  -4   4   9        1.52        1.38      0.66 o 
  -3   4   9      107.88      102.01      2.74 o 
  -2   4   9        9.86       10.92      1.37 o 
  -1   4   9       10.30       10.17      1.00 o 
   0   4   9       21.56       21.07      1.37 o 
   1   4   9        2.49        2.36      0.99 o 
   2   4   9       53.18       52.52      2.01 o 
   3   4   9        6.78        6.49      0.83 o 
   4   4   9        0.77        1.70      0.53 o 
   5   4   9        0.31        0.38      0.58 o 
  -4   5   9        0.90        0.75      0.63 o 
  -3   5   9        0.03        3.15      1.85 o 
  -2   5   9       19.34       21.96      2.41 o 
  -1   5   9        0.11        0.33      1.09 o 
   0   5   9       14.28       10.61      1.14 o 
   1   5   9        8.07        5.72      1.66 o 
   2   5   9        3.15        4.07      0.90 o 
   3   5   9        0.32        0.89      0.66 o 
   4   5   9       33.35       33.77      1.84 o 
  -8   0  10        2.77        1.42      1.14 o 
  -7   0  10        2.41        1.04      0.85 o 
  -6   0  10       35.89       39.08      2.46 o 
  -5   0  10      494.47      469.09      5.36 o 
  -4   0  10       32.23       35.74      1.07 o 
  -3   0  10      216.02      227.39      2.80 o 
  -2   0  10     3077.58     3258.64     32.08 o 
  -1   0  10       77.50       64.54      1.27 o 
   0   0  10      516.30      517.74      8.99 o 
   1   0  10        0.65       -0.17      0.30 o 
   2   0  10       36.66       37.73      0.70 o 
   3   0  10       14.30       14.26      0.67 o 
   4   0  10       26.89       32.01      1.69 o 
   5   0  10       70.91       66.86      2.13 o 
   6   0  10       26.73       25.25      1.47 o 
   7   0  10       14.82       12.95      1.28 o 
  -7   1  10       27.64       28.57      1.71 o 
  -6   1  10        0.13        0.49      0.43 o 
  -5   1  10       34.63       34.10      1.01 o 
  -4   1  10      102.18       92.87      1.13 o 
  -3   1  10       34.60       32.74      0.82 o 
  -2   1  10      251.58      273.44      3.01 o 
  -1   1  10      285.77      279.45      3.03 o 
   0   1  10      138.00      135.83      2.09 o 
   1   1  10      524.35      578.65      5.26 o 
   2   1  10      185.57      191.29      2.13 o 
   3   1  10       22.48       19.75      0.69 o 
   4   1  10       72.86       72.41      1.46 o 
   5   1  10       73.91       69.01      1.58 o 
   6   1  10       22.99       22.38      0.99 o 
   7   1  10        6.01        4.98      0.61 o 
  -7   2  10        0.96        2.50      0.90 o 
  -6   2  10        4.33        3.75      0.73 o 
  -5   2  10       75.42       74.20      2.12 o 
  -4   2  10        0.02        0.18      0.23 o 
  -3   2  10        1.78        1.40      0.27 o 
  -2   2  10        7.24        8.20      0.58 o 
  -1   2  10       60.59       65.89      1.68 o 
   0   2  10      393.80      401.20      6.94 o 
   1   2  10      713.79      737.29      5.40 o 
   2   2  10       39.54       34.90      0.92 o 
   3   2  10      284.14      276.13      3.61 o 
   4   2  10       27.77       26.43      0.80 o 
   5   2  10        5.67        4.94      0.53 o 
   6   2  10        7.89       10.26      0.77 o 
   7   2  10       11.47       12.69      1.00 o 
  -6   3  10       16.90       14.28      1.24 o 
  -5   3  10       10.69       10.13      1.00 o 
  -4   3  10       27.01       26.55      0.92 o 
  -3   3  10       18.76       17.65      1.07 o 
  -2   3  10       31.63       33.53      2.60 o 
  -1   3  10       34.97       34.74      1.80 o 
   0   3  10        0.00       -0.54      0.57 o 
   1   3  10       76.39       74.03      3.41 o 
   2   3  10      316.73      311.56      6.15 o 
   3   3  10        0.04        0.22      0.38 o 
   4   3  10       13.52       13.81      0.60 o 
   5   3  10        0.15        0.35      0.51 o 
   6   3  10        7.95       10.41      0.82 o 
  -5   4  10        6.61        5.84      0.97 o 
  -4   4  10        3.67        4.35      0.76 o 
  -3   4  10      114.92      110.93      2.91 o 
  -2   4  10       40.94       42.24      1.80 o 
  -1   4  10       22.46       26.58      1.47 o 
   0   4  10       25.48       25.69      1.44 o 
   1   4  10       70.23       66.77      2.41 o 
   2   4  10        1.39        1.37      0.63 o 
   3   4  10        0.04        0.85      0.60 o 
   4   4  10       12.83       13.87      1.19 o 
   5   4  10        2.42        1.87      0.50 o 
  -4   5  10        1.99        2.74      0.77 o 
  -3   5  10        0.47        0.38      0.67 o 
  -2   5  10        0.80       -0.24      0.74 o 
  -1   5  10        0.02        0.27      0.71 o 
   0   5  10        2.23        3.06      0.83 o 
   1   5  10        0.19        0.18      0.66 o 
   2   5  10        0.21        0.13      0.66 o 
   3   5  10        1.15        0.84      0.77 o 
   4   5  10        0.43        2.90      0.83 o 
  -7   1  11       31.04       36.67      1.94 o 
  -6   1  11        0.22        0.60      0.42 o 
  -5   1  11      203.02      199.69      2.65 o 
  -4   1  11      269.15      259.75      2.55 o 
  -3   1  11       24.97       25.86      0.79 o 
  -2   1  11        5.61        7.53      0.27 o 
  -1   1  11      325.17      332.73      5.03 o 
   0   1  11      173.26      187.84      2.07 o 
   1   1  11       22.29       26.05      0.79 o 
   2   1  11      279.35      299.44      2.55 o 
   3   1  11        1.93        1.27      0.20 o 
   4   1  11       32.12       31.44      1.25 o 
   5   1  11       79.49       78.90      2.11 o 
   6   1  11        0.08       -0.18      0.42 o 
   7   1  11        9.23        8.90      0.75 o 
  -7   2  11       12.71       14.51      1.30 o 
  -6   2  11        0.02       -0.21      0.57 o 
  -5   2  11       16.82       18.84      0.90 o 
  -4   2  11       87.14       75.96      1.16 o 
  -3   2  11       48.27       50.38      0.99 o 
  -2   2  11       61.64       65.10      2.27 o 
  -1   2  11       62.24       60.93      0.97 o 
   0   2  11      138.25      138.35      2.01 o 
   1   2  11       78.35       73.03      1.28 o 
   2   2  11       18.74       20.26      0.73 o 
   3   2  11      150.75      141.43      1.67 o 
   4   2  11       14.08       14.99      0.65 o 
   5   2  11        8.10        9.60      0.76 o 
   6   2  11        3.75        4.79      0.61 o 
   7   2  11       20.26       24.61      1.40 o 
  -6   3  11        0.97        0.93      1.28 o 
  -5   3  11       25.54       24.33      1.15 o 
  -4   3  11       15.35       16.68      0.68 o 
  -3   3  11       65.65       66.93      1.97 o 
  -2   3  11      352.09      344.86      9.27 o 
  -1   3  11      102.28      101.09      2.51 o 
   0   3  11       83.75       89.38      1.75 o 
   1   3  11      150.42      148.32      3.21 o 
   2   3  11       98.73      110.41      2.22 o 
   3   3  11       13.96       16.03      0.76 o 
   4   3  11        1.96        1.77      0.33 o 
   5   3  11        0.06        0.88      0.42 o 
   6   3  11        4.87        6.34      0.68 o 
  -5   4  11        1.99        2.18      0.77 o 
  -4   4  11       12.46       13.20      1.04 o 
  -3   4  11       32.65       28.85      1.50 o 
  -2   4  11       56.30       52.36      2.00 o 
  -1   4  11       27.89       27.94      1.54 o 
   0   4  11        2.73        1.66      0.76 o 
   1   4  11      153.01      142.81      4.87 o 
   2   4  11        0.14        0.09      0.60 o 
   3   4  11        6.25        6.91      0.87 o 
   4   4  11        3.02        3.54      0.55 o 
   5   4  11        3.13        3.80      0.61 o 
  -4   5  11       32.88       32.27      1.80 o 
  -3   5  11        0.65        0.27      0.63 o 
  -2   5  11        2.08        2.54      0.70 o 
  -1   5  11        0.45        1.66      0.80 o 
   0   5  11        0.05       -0.19      1.14 o 
   1   5  11        0.01        0.58      0.95 o 
   2   5  11        0.12        0.56      0.70 o 
   3   5  11        3.58        3.33      0.80 o 
   4   5  11        4.65        5.15      0.76 o 
  -7   0  12        6.92        6.91      1.42 o 
  -6   0  12        1.34        1.06      0.47 o 
  -5   0  12       25.57       21.53      1.17 o 
  -4   0  12      266.07      263.67      6.35 o 
  -3   0  12      782.87      870.05      7.94 o 
  -2   0  12        7.73        8.96      0.59 o 
  -1   0  12      170.93      196.51      2.73 o 
   0   0  12      287.07      282.25      3.85 o 
   1   0  12       41.75       49.40      1.30 o 
   2   0  12      719.21      735.05      6.61 o 
   3   0  12       82.78       78.94      1.39 o 
   4   0  12        8.28        8.26      0.73 o 
   5   0  12        8.70        8.28      1.56 o 
   6   0  12       12.21       14.00      2.13 o 
   7   0  12       13.44       12.02      1.80 o 
  -7   1  12        2.46        2.71      0.73 o 
  -6   1  12       46.80       49.22      1.60 o 
  -5   1  12      235.18      230.00      3.29 o 
  -4   1  12       69.26       70.68      1.38 o 
  -3   1  12        0.09        0.37      0.26 o 
  -2   1  12      135.96      138.77      1.42 o 
  -1   1  12       64.01       67.37      1.17 o 
   0   1  12      112.39      118.23      2.32 o 
   1   1  12       63.18       64.73      1.29 o 
   2   1  12       29.37       31.46      0.64 o 
   3   1  12        7.95        7.42      0.37 o 
   4   1  12      360.92      355.98      3.86 o 
   5   1  12       48.54       49.45      1.36 o 
   6   1  12        1.85        1.78      0.45 o 
   7   1  12        4.32        5.23      0.86 o 
  -7   2  12        2.38        4.50      1.37 o 
  -6   2  12        0.06       -0.19      1.42 o 
  -5   2  12       66.11       58.69      1.44 o 
  -4   2  12        0.63        0.01      0.26 o 
  -3   2  12       45.12       40.88      0.83 o 
  -2   2  12       21.15       23.19      0.77 o 
  -1   2  12        0.62        0.11      0.18 o 
   0   2  12        0.05       -0.08      0.29 o 
   1   2  12        6.53        6.75      0.45 o 
   2   2  12        8.98       10.79      0.53 o 
   3   2  12      113.60      107.21      1.50 o 
   4   2  12      105.76      107.62      1.70 o 
   5   2  12       13.25       12.21      0.76 o 
   6   2  12        8.42        8.93      0.74 o 
   7   2  12       20.26       24.42      1.67 o 
  -6   3  12       10.95        9.94      1.18 o 
  -5   3  12       23.38       19.83      1.03 o 
  -4   3  12       39.34       39.31      1.01 o 
  -3   3  12        9.85       11.07      1.09 o 
  -2   3  12      276.62      283.57      4.72 o 
  -1   3  12        0.92        1.48      0.63 o 
   0   3  12        9.99       10.89      0.83 o 
   1   3  12      172.68      168.24      5.87 o 
   2   3  12        4.03        5.34      0.55 o 
   3   3  12        5.73        7.24      0.58 o 
   4   3  12       11.25       11.54      0.56 o 
   5   3  12       25.80       27.18      1.12 o 
   6   3  12        0.22        0.62      0.47 o 
  -5   4  12        0.85        0.84      1.56 o 
  -4   4  12        0.40        1.11      0.47 o 
  -3   4  12        0.74       -0.33      0.99 o 
  -2   4  12       24.45       24.84      1.41 o 
  -1   4  12        3.62        4.02      0.83 o 
   0   4  12       37.67       36.29      1.74 o 
   1   4  12        8.05        6.49      0.94 o 
   2   4  12        3.85        4.29      1.14 o 
   3   4  12        0.52        1.20      0.47 o 
   4   4  12        1.77        2.58      0.52 o 
   5   4  12        9.87        9.58      0.79 o 
  -4   5  12        0.69        1.61      1.14 o 
  -3   5  12        0.58        0.95      1.66 o 
  -2   5  12        0.04        0.00      0.74 o 
  -1   5  12        0.02        0.28      1.28 o 
   0   5  12        1.30        2.21      0.83 o 
   1   5  12        0.22        1.61      0.80 o 
   2   5  12        0.95        1.24      1.75 o 
   3   5  12        0.01        0.39      0.90 o 
   4   5  12        1.47        2.59      0.67 o 
  -7   1  13        8.21        8.23      1.00 o 
  -6   1  13        2.37        2.62      0.53 o 
  -5   1  13        0.92        0.79      0.37 o 
  -4   1  13       10.31        8.82      0.54 o 
  -3   1  13        4.63        4.55      0.38 o 
  -2   1  13        7.65        5.66      0.36 o 
  -1   1  13       64.08       68.11      1.56 o 
   0   1  13      210.61      232.63      2.49 o 
   1   1  13      156.69      163.35      2.01 o 
   2   1  13      212.24      205.58      1.99 o 
   3   1  13       39.25       39.55      0.72 o 
   4   1  13      215.75      211.42      2.76 o 
   5   1  13       16.57       15.82      0.80 o 
   6   1  13       29.89       28.99      1.36 o 
   7   1  13        7.90        9.27      1.70 o 
  -7   2  13        0.89        1.38      1.23 o 
  -6   2  13        4.59        4.03      0.74 o 
  -5   2  13       22.82       19.25      0.86 o 
  -4   2  13       36.14       41.10      0.89 o 
  -3   2  13       21.56       22.97      0.64 o 
  -2   2  13       12.28       11.28      0.57 o 
  -1   2  13       81.63       75.42      1.31 o 
   0   2  13       87.87       88.25      2.08 o 
   1   2  13       15.53       15.26      0.62 o 
   2   2  13      109.77      110.03      2.39 o 
   3   2  13       83.80       80.07      1.35 o 
   4   2  13        7.01        8.49      0.52 o 
   5   2  13        0.00        0.08      0.41 o 
   6   2  13        7.51        7.58      0.82 o 
  -6   3  13        3.05        3.12      1.42 o 
  -5   3  13        2.23        3.62      0.71 o 
  -4   3  13        2.72        3.48      0.40 o 
  -3   3  13        7.44        7.52      0.88 o 
  -2   3  13      294.15      280.63      8.28 o 
  -1   3  13      218.48      202.20      3.91 o 
   0   3  13       61.06       58.90      1.43 o 
   1   3  13      493.30      473.50      7.32 o 
   2   3  13      347.50      318.73      3.69 o 
   3   3  13        0.84        1.20      0.41 o 
   4   3  13        7.95        8.05      0.52 o 
   5   3  13        2.38        1.70      0.48 o 
   6   3  13        0.79        0.96      0.59 o 
  -5   4  13        9.69        9.08      1.04 o 
  -4   4  13        5.11        5.81      0.67 o 
  -3   4  13        0.00        0.76      0.60 o 
  -2   4  13       58.94       56.06      2.11 o 
  -1   4  13        0.01       -0.53      0.63 o 
   0   4  13       13.23       12.98      1.14 o 
   1   4  13       27.90       28.99      1.57 o 
   2   4  13       14.55       15.57      0.96 o 
   3   4  13        6.34        8.05      0.78 o 
   4   4  13        3.13        4.17      0.50 o 
   5   4  13        1.39        0.11      0.66 o 
  -4   5  13        2.60        3.41      1.14 o 
  -3   5  13        4.29        5.92      1.00 o 
  -2   5  13        0.64        0.95      0.67 o 
  -1   5  13        0.44        0.17      0.66 o 
   0   5  13        2.95        4.71      0.93 o 
   1   5  13        0.05       -0.08      0.68 o 
   2   5  13        1.52        2.03      0.87 o 
   3   5  13       27.74       31.97      2.89 o 
   4   5  13        0.85        0.24      0.80 o 
  -7   0  14        4.72        4.64      1.14 o 
  -6   0  14       14.38       21.11      1.27 o 
  -5   0  14       19.54       19.61      1.18 o 
  -4   0  14       10.73       10.62      0.83 o 
  -3   0  14      274.49      252.97      6.43 o 
  -2   0  14      284.38      324.39      4.34 o 
  -1   0  14       40.02       40.55      1.23 o 
   0   0  14       47.05       52.61      1.75 o 
   1   0  14     1320.58     1378.49     21.10 o 
   2   0  14      135.00      147.01      2.68 o 
   3   0  14      109.48      116.07      2.46 o 
   4   0  14      222.25      223.18      4.12 o 
   5   0  14      156.69      144.96      5.11 o 
   6   0  14       46.75       43.05      2.93 o 
  -7   1  14        8.62       10.17      1.14 o 
  -6   1  14        5.10        5.33      0.64 o 
  -5   1  14       33.61       35.33      1.08 o 
  -4   1  14       58.53       63.59      1.35 o 
  -3   1  14       11.70       10.44      0.63 o 
  -2   1  14      165.37      172.15      3.40 o 
  -1   1  14      299.57      308.61      2.88 o 
   0   1  14      180.82      175.30      2.10 o 
   1   1  14       10.92       11.21      0.54 o 
   2   1  14       13.98       17.52      0.47 o 
   3   1  14        1.22        1.27      0.21 o 
   4   1  14       88.06       86.34      1.64 o 
   5   1  14       36.44       36.13      1.39 o 
   6   1  14        7.97       10.14      0.89 o 
  -7   2  14       15.19       16.42      1.41 o 
  -6   2  14        0.06        0.23      0.49 o 
  -5   2  14        1.80        1.46      0.40 o 
  -4   2  14      425.55      410.36      4.16 o 
  -3   2  14      121.94      126.38      1.58 o 
  -2   2  14      100.23      101.01      2.17 o 
  -1   2  14      301.85      271.88      3.14 o 
   0   2  14       27.05       24.48      0.85 o 
   1   2  14       59.34       59.19      1.22 o 
   2   2  14       65.26       60.95      1.28 o 
   3   2  14       31.75       33.99      0.98 o 
   4   2  14       28.57       30.03      0.91 o 
   5   2  14        1.86        1.71      0.54 o 
   6   2  14        3.85        2.78      0.77 o 
  -6   3  14        1.70        1.51      0.60 o 
  -5   3  14        3.47        2.68      0.51 o 
  -4   3  14        4.53        5.25      0.44 o 
  -3   3  14       89.81       87.85      1.76 o 
  -2   3  14        4.08        5.87      0.65 o 
  -1   3  14       31.38       28.67      1.16 o 
   0   3  14        8.43       10.94      0.65 o 
   1   3  14       32.39       30.43      1.35 o 
   2   3  14        7.82        7.68      0.64 o 
   3   3  14        1.07        0.90      0.39 o 
   4   3  14       14.74       15.30      0.66 o 
   5   3  14       17.70       17.30      1.09 o 
   6   3  14        0.08        1.14      1.04 o 
  -5   4  14        4.71        5.99      1.32 o 
  -4   4  14        0.03       -0.27      0.49 o 
  -3   4  14        5.42        5.63      1.14 o 
  -2   4  14        3.59        2.23      0.85 o 
  -1   4  14        5.27        5.49      0.94 o 
   0   4  14        0.25        2.38      0.77 o 
   1   4  14        1.12        1.84      0.73 o 
   2   4  14       53.50       45.53      1.57 o 
   3   4  14        0.11        0.91      0.50 o 
   4   4  14        7.25       10.40      0.69 o 
   5   4  14        0.04        0.15      0.70 o 
  -4   5  14        0.50       -0.70      0.70 o 
  -3   5  14        1.95        2.42      0.85 o 
  -2   5  14        0.03        0.53      0.95 o 
  -1   5  14        0.00        1.98      0.85 o 
   0   5  14        0.83        1.44      0.85 o 
   1   5  14        0.68        1.61      1.18 o 
   2   5  14        0.42        1.07      0.83 o 
   3   5  14        8.36       11.78      1.27 o 
  -7   1  15        2.40        2.83      0.77 o 
  -6   1  15        0.01       -0.05      0.43 o 
  -5   1  15       28.84       28.24      0.98 o 
  -4   1  15       61.54       51.41      1.24 o 
  -3   1  15        2.71        3.14      0.34 o 
  -2   1  15      181.03      203.62      3.81 o 
  -1   1  15       33.28       37.63      0.64 o 
   0   1  15       14.19       12.23      0.53 o 
   1   1  15       45.80       43.70      1.02 o 
   2   1  15       21.98       21.48      0.51 o 
   3   1  15       87.47       88.18      1.56 o 
   4   1  15       32.14       32.81      1.37 o 
   5   1  15        0.84        0.76      0.76 o 
   6   1  15        0.53        1.69      0.75 o 
  -7   2  15        3.48        5.48      0.97 o 
  -6   2  15       13.91       14.29      0.99 o 
  -5   2  15       34.24       35.44      1.16 o 
  -4   2  15        0.02        2.28      0.40 o 
  -3   2  15        0.67        1.31      0.28 o 
  -2   2  15       62.98       59.67      2.91 o 
  -1   2  15      562.16      540.47      4.80 o 
   0   2  15       21.17       22.29      0.80 o 
   1   2  15       28.25       27.24      0.84 o 
   2   2  15        2.79        2.16      0.37 o 
   3   2  15        2.86        3.34      0.45 o 
   4   2  15        0.95        1.32      0.39 o 
   5   2  15        0.04       -0.16      0.43 o 
   6   2  15        9.60        7.43      1.02 o 
  -6   3  15        2.18        4.11      0.77 o 
  -5   3  15       13.12       14.94      1.39 o 
  -4   3  15        2.29        1.41      0.33 o 
  -3   3  15       10.28        9.08      0.67 o 
  -2   3  15       95.05       90.15      2.07 o 
  -1   3  15        1.02        1.81      0.51 o 
   0   3  15       29.27       29.08      1.47 o 
   1   3  15      249.56      222.20      3.35 o 
   2   3  15        5.92        5.10      0.54 o 
   3   3  15        2.38        3.36      0.50 o 
   4   3  15        0.09       -0.14      0.38 o 
   5   3  15        8.32        9.68      1.80 o 
  -5   4  15        0.10        0.46      1.04 o 
  -4   4  15        0.11        0.39      0.42 o 
  -3   4  15       16.73       16.84      1.24 o 
  -2   4  15        0.20        0.64      0.70 o 
  -1   4  15       32.31       28.81      1.61 o 
   0   4  15        0.14        0.57      0.80 o 
   1   4  15        6.44        7.21      1.00 o 
   2   4  15       86.56       76.28      2.61 o 
   3   4  15        1.20        2.14      0.80 o 
   4   4  15        9.89       13.03      0.89 o 
  -4   5  15        1.63        1.87      0.77 o 
  -3   5  15        0.13        2.35      1.66 o 
  -2   5  15        1.93        2.65      1.28 o 
  -1   5  15       20.57       22.78      1.60 o 
   0   5  15        0.06       -0.51      0.77 o 
   1   5  15        0.02       -0.17      0.73 o 
   2   5  15        3.53        4.54      0.93 o 
  -7   0  16       48.86       51.57      3.22 o 
  -6   0  16       41.50       46.46      1.91 o 
  -5   0  16       16.19       19.64      1.20 o 
  -4   0  16      115.52      110.46      2.60 o 
  -3   0  16      121.53      132.38      2.64 o 
  -2   0  16        6.51        6.87      0.56 o 
  -1   0  16       33.71       40.98      1.29 o 
   0   0  16      173.39      185.61      3.21 o 
   1   0  16       40.88       43.58      1.47 o 
   2   0  16      179.32      183.18      7.95 o 
   3   0  16       28.44       29.48      1.17 o 
   4   0  16       81.62       77.02      3.60 o 
   5   0  16      317.59      319.91      8.52 o 
   6   0  16        5.01        3.97      1.32 o 
  -7   1  16        3.14        4.24      0.80 o 
  -6   1  16        4.67        3.49      0.46 o 
  -5   1  16        0.01        0.52      0.38 o 
  -4   1  16      211.67      197.09      2.62 o 
  -3   1  16        6.62        8.03      0.46 o 
  -2   1  16      120.26      127.73      1.73 o 
  -1   1  16       63.31       65.25      0.89 o 
   0   1  16        0.83        0.60      0.15 o 
   1   1  16        0.33        0.16      0.14 o 
   2   1  16      140.07      139.47      1.68 o 
   3   1  16      102.03       97.95      1.67 o 
   4   1  16        9.45       11.13      0.75 o 
   5   1  16       24.09       22.62      1.50 o 
   6   1  16        3.53        3.47      0.86 o 
  -7   2  16        9.18       10.91      2.32 o 
  -6   2  16        0.00        0.50      0.47 o 
  -5   2  16       83.39       75.38      1.71 o 
  -4   2  16       65.58       67.17      1.51 o 
  -3   2  16        2.47        2.44      0.31 o 
  -2   2  16      387.03      379.31      3.93 o 
  -1   2  16       17.99       17.49      1.21 o 
   0   2  16        5.36        3.84      0.38 o 
   1   2  16       26.30       23.04      0.81 o 
   2   2  16       24.79       26.48      0.82 o 
   3   2  16       33.10       32.99      1.18 o 
   4   2  16        0.13        0.27      0.72 o 
   5   2  16        0.49        2.17      0.76 o 
   6   2  16        0.07        0.19      0.99 o 
  -6   3  16        0.18        0.70      0.61 o 
  -5   3  16        0.38        0.33      0.43 o 
  -4   3  16        2.07        2.42      0.36 o 
  -3   3  16       66.01       67.94      1.60 o 
  -2   3  16       45.21       45.48      1.34 o 
  -1   3  16       50.81       48.52      2.23 o 
   0   3  16       33.55       35.16      1.29 o 
   1   3  16       37.33       30.49      1.14 o 
   2   3  16        0.02        0.62      0.38 o 
   3   3  16        0.09        0.51      0.33 o 
   4   3  16       22.55       24.58      1.24 o 
   5   3  16       10.04        8.37      1.10 o 
  -5   4  16        1.47        2.96      0.77 o 
  -4   4  16       14.71       16.68      0.90 o 
  -3   4  16       17.08       15.80      1.00 o 
  -2   4  16        0.04        0.32      0.76 o 
  -1   4  16        2.63        4.00      0.86 o 
   0   4  16        0.16       -0.70      0.70 o 
   1   4  16       35.52       31.63      2.03 o 
   2   4  16       10.17       14.41      2.46 o 
   3   4  16       18.83       17.38      1.09 o 
   4   4  16        5.98       10.51      0.81 o 
  -3   5  16        1.19        2.21      1.47 o 
  -2   5  16        1.49        0.37      1.14 o 
  -1   5  16        1.10        3.83      0.97 o 
   0   5  16        1.59        0.83      0.90 o 
   1   5  16        0.55        1.54      0.77 o 
   2   5  16        2.82        2.46      1.23 o 
  -7   1  17       11.42       11.30      1.20 o 
  -6   1  17        1.38        2.30      0.44 o 
  -5   1  17       35.85       29.72      1.04 o 
  -4   1  17       24.48       27.33      0.91 o 
  -3   1  17       75.89       73.16      1.37 o 
  -2   1  17       25.39       23.10      1.02 o 
  -1   1  17       49.14       48.66      1.10 o 
   0   1  17      103.66      101.22      1.62 o 
   1   1  17        0.01        0.26      0.27 o 
   2   1  17      216.79      202.11      4.01 o 
   3   1  17       43.10       40.40      2.03 o 
   4   1  17       33.17       34.41      1.71 o 
   5   1  17        0.26        0.55      0.57 o 
   6   1  17        1.58        3.11      1.85 o 
  -7   2  17        9.66       10.24      1.20 o 
  -6   2  17       24.17       22.10      1.20 o 
  -5   2  17       18.72       24.23      1.00 o 
  -4   2  17       13.91       16.24      0.69 o 
  -3   2  17        0.45        0.01      0.29 o 
  -2   2  17      228.70      221.83      2.79 o 
  -1   2  17        0.37        1.67      0.63 o 
   0   2  17        9.59       10.48      0.57 o 
   1   2  17       55.83       48.36      1.18 o 
   2   2  17       31.21       26.08      1.01 o 
   3   2  17       16.76       17.93      1.20 o 
   4   2  17        3.90        3.44      0.64 o 
   5   2  17        9.62        9.98      1.14 o 
  -6   3  17        2.28        3.98      2.13 o 
  -5   3  17        1.15        0.95      0.47 o 
  -4   3  17       13.65       13.90      0.64 o 
  -3   3  17        0.92        1.95      0.54 o 
  -2   3  17       17.70       17.57      1.07 o 
  -1   3  17       17.33       17.28      0.96 o 
   0   3  17        2.28        3.46      0.60 o 
   1   3  17        0.28       -0.09      0.41 o 
   2   3  17       15.18       10.93      0.96 o 
   3   3  17        0.65        0.61      0.77 o 
   4   3  17       21.28       22.19      1.22 o 
   5   3  17        3.71        4.72      0.90 o 
  -5   4  17        2.47        3.43      0.79 o 
  -4   4  17       26.91       30.00      1.05 o 
  -3   4  17        0.14        0.50      0.54 o 
  -2   4  17        0.00       -0.63      0.63 o 
  -1   4  17        4.21        4.46      0.90 o 
   0   4  17        2.89        3.68      0.90 o 
   1   4  17       58.98       60.49      3.17 o 
   2   4  17        3.53        3.75      0.87 o 
   3   4  17       11.35       12.92      0.97 o 
   4   4  17        9.43       10.76      0.83 o 
  -3   5  17        1.03        1.80      1.04 o 
  -2   5  17        4.94        4.14      0.83 o 
  -1   5  17        9.31       12.40      1.30 o 
   0   5  17        6.74        7.66      1.17 o 
  -7   0  18        0.60       -0.28      0.95 o 
  -6   0  18       12.16       13.05      1.42 o 
  -5   0  18        0.09        0.67      0.50 o 
  -4   0  18       31.27       33.51      1.43 o 
  -3   0  18       94.82       84.95      2.41 o 
  -2   0  18       15.50       15.33      1.42 o 
  -1   0  18       77.98       83.13      2.03 o 
   0   0  18      209.49      202.84      3.93 o 
   1   0  18        4.89        8.53      0.95 o 
   2   0  18      184.81      192.57      3.53 o 
   3   0  18       79.52       74.18      3.31 o 
   4   0  18      451.02      465.82     10.50 o 
   5   0  18       34.28       32.64      2.65 o 
   6   0  18        1.61        5.77      1.61 o 
  -7   1  18        0.80        1.99      1.14 o 
  -6   1  18       10.18       10.11      0.69 o 
  -5   1  18       13.86       10.16      0.63 o 
  -4   1  18       22.72       20.89      0.81 o 
  -3   1  18       37.95       32.98      0.94 o 
  -2   1  18       50.44       48.43      1.34 o 
  -1   1  18       77.30       73.36      1.56 o 
   0   1  18       83.16       85.22      1.84 o 
   1   1  18        4.37        5.37      0.45 o 
   2   1  18        8.89        9.87      0.58 o 
   3   1  18       37.57       36.66      1.66 o 
   4   1  18       16.64       16.36      1.24 o 
   5   1  18        0.08        0.81      0.85 o 
   6   1  18        7.63        7.77      1.37 o 
  -7   2  18        3.18        5.98      1.00 o 
  -6   2  18        3.89        5.12      0.76 o 
  -5   2  18        0.38        0.13      0.52 o 
  -4   2  18       70.23       64.73      1.33 o 
  -3   2  18        2.21        1.66      0.41 o 
  -2   2  18       78.66       81.45      2.55 o 
  -1   2  18      589.82      561.73      7.79 o 
   0   2  18        0.25       -0.01      0.38 o 
   1   2  18       10.83       10.79      0.60 o 
   2   2  18      163.29      140.43      2.19 o 
   3   2  18        0.92        0.95      0.45 o 
   4   2  18        1.26        1.74      0.63 o 
   5   2  18       10.31       10.37      1.17 o 
  -6   3  18        0.07        0.91      1.14 o 
  -5   3  18        2.19        3.42      0.62 o 
  -4   3  18       38.42       37.70      1.00 o 
  -3   3  18        1.27        1.78      0.43 o 
  -2   3  18        4.63        4.63      0.55 o 
  -1   3  18        0.02       -0.36      0.36 o 
   0   3  18        8.51        7.97      0.73 o 
   1   3  18        7.22        6.77      0.90 o 
   2   3  18        0.90        1.37      0.63 o 
   3   3  18        3.13        3.61      0.64 o 
   4   3  18        0.17        1.90      0.62 o 
   5   3  18        5.96        7.11      1.04 o 
  -5   4  18        1.28        0.80      0.60 o 
  -4   4  18        0.26        0.70      0.46 o 
  -3   4  18        0.02        0.63      0.54 o 
  -2   4  18        1.92        2.87      0.77 o 
  -1   4  18        7.80        7.44      1.00 o 
   0   4  18       12.40       15.57      1.33 o 
   1   4  18       35.21       40.38      2.46 o 
   2   4  18       32.45       31.21      1.77 o 
   3   4  18       30.10       37.65      1.97 o 
   4   4  18        0.34        0.94      1.85 o 
  -2   5  18        0.36        1.14      1.23 o 
  -7   1  19        0.59        0.66      1.04 o 
  -6   1  19        8.43        9.64      0.70 o 
  -5   1  19       11.43       10.58      0.66 o 
  -4   1  19       11.33        8.67      0.68 o 
  -3   1  19      105.76      103.44      2.07 o 
  -2   1  19        2.18        2.02      0.57 o 
  -1   1  19      383.32      368.96      6.39 o 
   0   1  19        0.01        0.66      0.56 o 
   1   1  19      203.99      194.11      2.56 o 
   2   1  19       39.79       41.26      1.37 o 
   3   1  19        9.94       11.62      0.78 o 
   4   1  19        0.00        1.60      0.66 o 
   5   1  19       33.97       38.17      2.04 o 
  -7   2  19        3.30        3.95      1.09 o 
  -6   2  19        0.55        0.90      0.54 o 
  -5   2  19        5.45        4.16      0.61 o 
  -4   2  19       10.95       10.85      0.67 o 
  -3   2  19       44.72       45.12      1.42 o 
  -2   2  19       28.95       29.37      1.50 o 
  -1   2  19       11.81       13.96      1.13 o 
   0   2  19        0.79        1.24      0.34 o 
   1   2  19       28.96       25.10      0.96 o 
   2   2  19       61.97       55.51      1.36 o 
   3   2  19        8.48        6.93      0.88 o 
   4   2  19        2.74        4.21      1.32 o 
   5   2  19        0.02       -0.50      0.73 o 
  -6   3  19       23.83       25.45      2.37 o 
  -5   3  19        2.32        1.71      0.56 o 
  -4   3  19       51.03       53.36      1.52 o 
  -3   3  19      102.23      105.71      1.86 o 
  -2   3  19       13.56       12.45      0.78 o 
  -1   3  19        3.45        3.67      0.50 o 
   0   3  19       16.83       17.39      1.01 o 
   1   3  19        0.00       -0.41      0.47 o 
   2   3  19        0.89        0.50      0.75 o 
   3   3  19        0.40        0.20      0.49 o 
   4   3  19        0.02        0.73      0.50 o 
   5   3  19        0.09        1.42      1.04 o 
  -5   4  19        4.70        6.62      1.32 o 
  -4   4  19        1.84        2.34      0.67 o 
  -3   4  19        2.84        2.57      0.62 o 
  -2   4  19        0.13        0.75      0.71 o 
  -1   4  19        3.39        4.35      0.90 o 
   0   4  19        2.01        4.10      0.93 o 
   1   4  19        1.29        0.85      1.61 o 
   2   4  19       12.78        9.09      1.14 o 
   3   4  19        4.77        7.16      1.66 o 
  -6   0  20        9.60        9.52      1.00 o 
  -5   0  20        8.89       10.68      0.95 o 
  -4   0  20      214.28      193.62      3.74 o 
  -3   0  20        0.74        0.19      0.76 o 
  -2   0  20        3.71        4.45      1.04 o 
  -1   0  20        0.82        0.28      0.52 o 
   0   0  20       69.88       67.96      1.97 o 
   1   0  20        6.21        7.49      1.18 o 
   2   0  20       24.28       23.78      1.18 o 
   3   0  20      111.18      111.84      4.26 o 
   4   0  20       38.70       33.12      2.46 o 
   5   0  20       10.98       11.35      1.80 o 
  -7   1  20        0.00        0.47      0.85 o 
  -6   1  20        1.24        2.11      0.71 o 
  -5   1  20        0.29        0.39      0.43 o 
  -4   1  20       24.21       16.65      0.90 o 
  -3   1  20       52.45       53.94      2.01 o 
  -2   1  20       37.14       34.87      1.61 o 
  -1   1  20      396.80      399.47      7.53 o 
   0   1  20       59.49       59.55      1.33 o 
   1   1  20       40.39       39.26      1.10 o 
   2   1  20        0.68        1.04      0.34 o 
   3   1  20        1.80        1.06      0.57 o 
   4   1  20       10.93       11.51      1.14 o 
   5   1  20       69.43       74.46      2.84 o 
  -7   2  20        2.57        4.54      1.14 o 
  -6   2  20        3.02        4.80      0.67 o 
  -5   2  20        0.31        0.41      0.59 o 
  -4   2  20        0.94        1.26      0.50 o 
  -3   2  20        1.50        1.62      0.76 o 
  -2   2  20       66.14       67.83      2.31 o 
  -1   2  20       41.02       35.49      2.41 o 
   0   2  20       40.08       41.78      2.46 o 
   1   2  20       56.56       47.07      1.25 o 
   2   2  20        4.10        2.25      0.38 o 
   3   2  20        3.17        4.54      0.63 o 
   4   2  20        3.19        6.22      1.37 o 
   5   2  20       13.92       13.60      1.34 o 
  -5   3  20        3.88        4.68      0.91 o 
  -4   3  20        7.03        8.53      0.79 o 
  -3   3  20       10.13       10.10      0.75 o 
  -2   3  20        1.73        0.43      0.43 o 
  -1   3  20        0.00        0.18      0.45 o 
   0   3  20       19.72       15.66      0.86 o 
   1   3  20        2.07        2.65      0.90 o 
   2   3  20        0.59        0.61      0.75 o 
   3   3  20        4.49        4.75      0.63 o 
   4   3  20       15.03       20.96      1.23 o 
  -5   4  20        0.64        1.23      0.85 o 
  -4   4  20        0.00        1.48      0.85 o 
  -3   4  20       25.41       25.48      1.33 o 
  -2   4  20        6.84        6.54      1.11 o 
  -1   4  20        9.31       14.68      1.33 o 
   0   4  20        6.52        5.76      0.95 o 
   1   4  20        0.32        0.09      0.70 o 
   2   4  20        0.07       -0.72      0.95 o 
   3   4  20        0.27       -0.66      1.04 o 
  -6   1  21       28.77       31.42      1.74 o 
  -5   1  21        6.28        7.29      0.94 o 
  -4   1  21        8.23        8.15      0.93 o 
  -3   1  21        3.90        5.43      0.77 o 
  -2   1  21      147.90      141.02      6.43 o 
  -1   1  21       20.84       23.44      1.18 o 
   0   1  21       22.90       22.29      0.86 o 
   1   1  21        3.34        4.16      0.46 o 
   2   1  21        7.13        7.64      0.55 o 
   3   1  21       84.48       84.38      2.89 o 
   4   1  21        2.18        1.41      1.28 o 
   5   1  21       46.52       48.70      2.34 o 
  -6   2  21       11.27       15.14      2.22 o 
  -5   2  21        1.15        0.24      0.80 o 
  -4   2  21       23.13       23.93      1.18 o 
  -3   2  21        8.62        8.14      1.00 o 
  -2   2  21        0.66        0.48      0.71 o 
  -1   2  21        2.31        3.48      0.70 o 
   0   2  21        0.05        0.71      0.57 o 
   1   2  21       14.15       11.98      0.69 o 
   2   2  21       82.60       71.69      1.92 o 
   3   2  21        1.93        2.06      0.51 o 
   4   2  21        0.54        0.84      0.63 o 
   5   2  21        0.09        3.50      1.32 o 
  -5   3  21        9.17        9.77      1.16 o 
  -4   3  21       30.45       29.90      1.39 o 
  -3   3  21        3.46        4.36      0.71 o 
  -2   3  21        1.55        1.86      0.49 o 
  -1   3  21        2.02        1.91      0.49 o 
   0   3  21        2.83        3.71      0.67 o 
   1   3  21        0.08       -0.28      0.49 o 
   2   3  21        0.01       -0.44      0.49 o 
   3   3  21        0.98        1.09      0.45 o 
   4   3  21       22.05       25.91      1.38 o 
  -4   4  21        1.99        4.23      1.37 o 
  -3   4  21        1.22        1.95      0.84 o 
  -2   4  21        9.28        9.81      0.95 o 
  -1   4  21        6.89        9.69      0.95 o 
   0   4  21        5.96        7.63      1.07 o 
   1   4  21        0.10        0.33      0.74 o 
   2   4  21        3.03        5.20      1.00 o 
  -6   0  22        0.15       -0.76      0.76 o 
  -5   0  22       14.09       11.54      1.61 o 
  -4   0  22        3.33        3.88      1.04 o 
  -3   0  22      114.93      102.66      4.07 o 
  -2   0  22       34.62       33.78      2.27 o 
  -1   0  22        7.90        8.71      1.23 o 
   0   0  22      414.57      400.48      6.02 o 
   1   0  22        0.02       -0.03      0.43 o 
   2   0  22       59.03       55.51      1.97 o 
   3   0  22       17.24       16.09      1.80 o 
   4   0  22       11.54        8.33      1.42 o 
   5   0  22       19.67       19.02      2.27 o 
  -7   1  22       12.33       14.19      1.89 o 
  -6   1  22        0.14        0.38      0.60 o 
  -5   1  22        0.19        0.79      0.59 o 
  -4   1  22        4.26        3.44      0.74 o 
  -3   1  22        1.09        1.72      0.63 o 
  -2   1  22       57.77       60.33      2.21 o 
  -1   1  22       94.82       91.30      1.96 o 
   0   1  22       48.98       50.49      1.97 o 
   1   1  22       11.22       10.64      0.64 o 
   2   1  22       37.75       37.31      1.13 o 
   3   1  22       21.48       20.59      1.40 o 
   4   1  22       20.26       21.72      1.54 o 
   5   1  22        0.01        1.53      0.83 o 
  -6   2  22        0.08        0.85      0.60 o 
  -5   2  22        0.16        0.33      1.09 o 
  -4   2  22        3.59        3.91      0.64 o 
  -3   2  22       22.14       24.54      1.54 o 
  -2   2  22       20.89       18.87      1.30 o 
  -1   2  22       11.65       10.93      1.00 o 
   0   2  22       12.55       13.07      1.28 o 
   1   2  22        0.10        0.33      0.36 o 
   2   2  22       16.19       19.68      1.87 o 
   3   2  22        7.07        6.89      0.72 o 
   4   2  22        2.63        3.36      0.83 o 
  -5   3  22        1.94        4.07      1.23 o 
  -4   3  22        0.00        1.34      0.61 o 
  -3   3  22        0.45        1.49      0.56 o 
  -2   3  22        7.75        7.80      0.80 o 
  -1   3  22       20.92       22.22      1.22 o 
   0   3  22        2.55        3.42      0.64 o 
   1   3  22        5.93        5.68      0.73 o 
   2   3  22        0.02       -0.21      0.55 o 
   3   3  22        8.09        6.49      0.75 o 
   4   3  22        5.26        6.64      1.00 o 
  -3   4  22        3.27        4.24      0.79 o 
  -2   4  22       10.24       11.44      1.32 o 
  -1   4  22       12.25       12.71      1.30 o 
   0   4  22        1.92        3.69      0.73 o 
   1   4  22        0.00       -0.09      0.80 o 
  -6   1  23        5.05        4.45      0.87 o 
  -5   1  23        0.11        0.43      0.59 o 
  -4   1  23        0.23        0.51      0.66 o 
  -3   1  23       40.02       41.98      1.91 o 
  -2   1  23       14.96       16.85      1.27 o 
  -1   1  23       72.90       73.73      5.06 o 
   0   1  23       34.38       31.96      1.05 o 
   1   1  23        8.86        8.49      0.60 o 
   2   1  23      108.19      106.98      2.02 o 
   3   1  23       10.51        9.61      1.07 o 
   4   1  23       49.21       56.78      3.22 o 
  -6   2  23        1.26        1.42      1.04 o 
  -5   2  23        2.06        1.89      0.74 o 
  -4   2  23        4.29        5.84      0.94 o 
  -3   2  23        0.37        1.20      0.68 o 
  -2   2  23        0.16        0.71      0.63 o 
  -1   2  23        3.35        2.65      0.76 o 
   0   2  23        0.00        0.04      0.52 o 
   1   2  23       13.96       14.12      0.93 o 
   2   2  23        0.02        0.31      0.63 o 
   3   2  23       14.46       14.75      1.42 o 
   4   2  23        1.34        1.33      0.77 o 
  -5   3  23        0.36        0.57      0.95 o 
  -4   3  23       39.40       40.31      1.67 o 
  -3   3  23        4.69        4.21      0.79 o 
  -2   3  23        3.91        3.96      0.67 o 
  -1   3  23       50.22       50.69      1.80 o 
   0   3  23        0.73        2.75      0.66 o 
   1   3  23        0.08       -0.43      0.43 o 
   2   3  23        0.25        2.65      1.09 o 
   3   3  23        3.62        6.45      0.82 o 
   4   3  23        0.24        1.70      0.83 o 
  -3   4  23        0.24        1.89      1.23 o 
  -2   4  23        6.83        8.97      0.96 o 
  -1   4  23        2.02        2.12      1.04 o 
   0   4  23       10.30       14.43      1.12 o 
   1   4  23        0.54        2.46      1.23 o 
  -6   0  24        0.08       -0.66      0.85 o 
  -5   0  24       27.60       26.59      2.37 o 
  -4   0  24       15.13        8.80      1.51 o 
  -3   0  24       69.92       76.36      3.69 o 
  -2   0  24        0.02       -0.19      0.85 o 
  -1   0  24      787.35      745.33     14.10 o 
   0   0  24       11.22       11.83      1.00 o 
   1   0  24        2.95        3.24      0.71 o 
   2   0  24       56.59       56.62      2.06 o 
   3   0  24        8.12       11.35      1.61 o 
   4   0  24       28.55       25.45      2.46 o 
  -6   1  24        1.42        2.54      0.79 o 
  -5   1  24        0.97        0.61      0.59 o 
  -4   1  24        7.22        7.87      0.97 o 
  -3   1  24        0.64        0.68      0.54 o 
  -2   1  24       13.45       14.45      1.20 o 
  -1   1  24       13.40       11.68      2.41 o 
   0   1  24       18.97       19.48      0.86 o 
   1   1  24        0.75        0.89      0.36 o 
   2   1  24       13.30       12.79      1.00 o 
   3   1  24        7.74        7.00      1.04 o 
   4   1  24       10.76       10.69      1.37 o 
  -6   2  24       38.36       42.20      3.03 o 
  -5   2  24        3.36        4.96      0.93 o 
  -4   2  24        0.00        0.49      0.66 o 
  -3   2  24       23.95       23.66      1.54 o 
  -2   2  24       19.01       17.48      1.34 o 
  -1   2  24        0.07        1.08      0.66 o 
   0   2  24        1.27        1.79      0.66 o 
   1   2  24       22.79       20.22      1.08 o 
   2   2  24        2.04        1.83      0.53 o 
   3   2  24        0.18        1.36      0.70 o 
   4   2  24        2.75        3.03      1.32 o 
  -4   3  24        0.60        0.00      2.27 o 
  -3   3  24        1.06        0.57      0.58 o 
  -2   3  24        3.09        3.67      0.69 o 
  -1   3  24        4.02        4.36      0.72 o 
   0   3  24       30.45       30.59      1.41 o 
   1   3  24        2.02        1.95      0.68 o 
   2   3  24        0.16        1.09      0.60 o 
   3   3  24        7.60        7.48      1.51 o 
  -6   1  25       17.29       23.56      2.37 o 
  -5   1  25        0.01        0.29      1.09 o 
  -4   1  25       25.88       22.38      1.53 o 
  -3   1  25        5.58        8.20      1.04 o 
  -2   1  25        0.06        0.74      0.76 o 
  -1   1  25       10.68        9.74      1.04 o 
   0   1  25       38.29       42.93      1.45 o 
   1   1  25        8.67        7.44      0.62 o 
   2   1  25        1.17        1.64      0.51 o 
   3   1  25        4.65        7.30      1.00 o 
   4   1  25        3.99        4.30      0.86 o 
  -5   2  25        2.05        1.70      0.95 o 
  -4   2  25        0.04        0.47      0.67 o 
  -3   2  25       15.57       17.70      1.44 o 
  -2   2  25        3.06        4.15      1.23 o 
  -1   2  25        4.41        4.82      0.83 o 
   0   2  25        0.45        1.74      0.63 o 
   1   2  25        7.02        6.55      0.72 o 
   2   2  25        4.25        3.02      0.70 o 
   3   2  25        0.09       -0.25      0.63 o 
   4   2  25        5.91        9.94      1.70 o 
  -3   3  25       24.59       25.36      1.38 o 
  -2   3  25        2.53        2.83      0.98 o 
  -1   3  25        0.01        0.44      0.49 o 
   0   3  25        0.17        1.43      0.56 o 
   1   3  25        0.10        0.49      1.09 o 
   2   3  25        6.68        7.49      1.00 o 
  -5   0  26        3.78        5.20      1.32 o 
  -4   0  26        0.58       -0.19      0.85 o 
  -3   0  26        4.49        3.41      1.04 o 
  -2   0  26       82.91       79.20      3.78 o 
  -1   0  26        6.99        7.57      1.42 o 
   0   0  26      236.19      234.11      4.54 o 
   1   0  26        1.05        0.20      0.52 o 
   2   0  26       16.06       16.18      1.89 o 
   3   0  26      100.40       96.70      4.45 o 
   4   0  26        2.26        4.35      1.32 o 
  -5   1  26        3.90        4.39      0.90 o 
  -4   1  26        0.27        1.18      1.32 o 
  -3   1  26       19.47       17.93      1.37 o 
  -2   1  26        1.03        2.40      0.77 o 
  -1   1  26        4.32        3.14      0.74 o 
   0   1  26       76.73       73.70      2.72 o 
   1   1  26        0.01       -0.30      0.38 o 
   2   1  26        6.40        5.77      0.69 o 
   3   1  26        0.27       -0.27      0.66 o 
   4   1  26        0.80       -0.28      0.85 o 
  -4   2  26        5.96        6.64      1.04 o 
  -3   2  26        1.08        2.76      1.28 o 
  -2   2  26        9.79        9.81      1.09 o 
  -1   2  26        0.00       -0.58      0.66 o 
   0   2  26        0.00        0.80      0.59 o 
   1   2  26        0.05       -0.36      1.04 o 
   2   2  26        0.44        0.36      0.57 o 
   3   2  26        0.27        0.29      0.63 o 
  -3   3  26        2.95        3.28      0.79 o 
  -2   3  26        0.40        0.20      0.55 o 
  -1   3  26       13.39       16.10      1.14 o 
   0   3  26        4.09        4.93      0.71 o 
   1   3  26        1.03        0.75      0.73 o 
   2   3  26        2.13        0.66      0.76 o 
  -5   1  27        3.38        5.68      1.32 o 
  -4   1  27        0.02        0.38      0.67 o 
  -3   1  27        1.00        0.94      1.09 o 
  -2   1  27       20.09       22.19      1.54 o 
  -1   1  27        0.00        0.41      0.59 o 
   0   1  27       40.50       39.52      1.53 o 
   1   1  27        1.72        2.28      0.52 o 
   2   1  27        0.30        0.29      0.64 o 
   3   1  27        0.02       -0.29      0.66 o 
  -4   2  27        9.34       11.35      1.70 o 
  -3   2  27        4.97        6.72      1.00 o 
  -2   2  27        0.03        0.00      0.85 o 
  -1   2  27        5.53        5.64      0.90 o 
   0   2  27       12.47       13.52      1.20 o 
   1   2  27        7.09        6.98      1.03 o 
   2   2  27        0.01        0.63      0.66 o 
   3   2  27        1.17        2.93      1.14 o 
  -3   3  27        9.13        8.23      1.42 o 
  -2   3  27        1.31        2.24      0.79 o 
  -1   3  27       12.04       15.82      1.18 o 
   0   3  27        3.02        4.91      0.96 o 
   1   3  27        0.10        0.47      0.95 o 
   2   3  27        7.85        6.53      1.42 o 
  -4   0  28        0.39        1.51      1.14 o 
  -3   0  28        5.39        7.95      1.42 o 
  -2   0  28        9.53        7.57      1.32 o 
  -1   0  28       42.16       37.19      2.65 o 
   0   0  28       57.57       58.30      2.20 o 
   1   0  28        6.29        5.86      0.83 o 
   2   0  28       45.66       42.58      2.93 o 
   3   0  28        7.72        5.49      1.42 o 
  -4   1  28        0.25        0.08      0.59 o 
  -3   1  28        5.45        6.08      1.00 o 
  -2   1  28        3.48        3.09      0.80 o 
  -1   1  28       33.73       31.37      1.80 o 
   0   1  28       11.43       12.29      1.17 o 
   1   1  28       15.15       14.33      0.98 o 
   2   1  28        1.01        0.90      0.67 o 
   3   1  28        0.44        0.57      0.85 o 
  -3   2  28        0.21        0.72      0.85 o 
  -2   2  28       19.17       18.90      1.47 o 
  -1   2  28        3.59        2.80      0.82 o 
   0   2  28        3.42        5.41      0.90 o 
   1   2  28        5.51        5.58      1.32 o 
   2   2  28        0.03       -0.53      0.61 o 
  -1   3  28        7.69        9.08      1.61 o 
   0   3  28        4.24        4.73      1.32 o 
  -3   1  29       20.24       20.55      1.57 o 
  -2   1  29        0.63        2.53      0.77 o 
  -1   1  29       65.79       63.95      2.58 o 
   0   1  29        4.54        4.96      0.90 o 
   1   1  29        7.45        8.93      0.86 o 
   2   1  29        1.82        1.27      0.63 o 
   3   1  29        8.55        9.65      1.61 o 
  -2   2  29        0.07        1.00      0.70 o 
  -1   2  29        2.04        1.82      1.61 o 
   0   2  29        7.77        9.56      1.14 o 
   1   2  29        0.52        1.99      1.14 o 
   2   2  29        0.24        0.38      0.76 o 
   0   3  29        0.10       -1.04      1.04 o 
  -3   0  30        0.74        0.95      1.04 o 
  -2   0  30       18.55       14.86      1.89 o 
  -1   0  30        2.83        2.46      1.14 o 
   0   0  30        0.61       -0.38      0.85 o 
   1   0  30        1.31        1.94      0.74 o 
   2   0  30        0.01       -0.47      0.76 o 
  -2   1  30        3.32        3.45      1.14 o 
  -1   1  30       10.79       10.60      1.85 o 
   0   1  30       19.76       17.33      1.41 o 
   1   1  30        2.45        4.03      0.69 o 
   2   1  30        0.02        2.93      1.32 o 
  -1   2  30        0.00        0.66      1.04 o 
   0   2  30        2.87        3.37      1.28 o 
   1   2  30       11.35       10.69      1.61 o 
  -1   1  31        0.60        1.30      0.68 o 
   0   1  31       30.58       28.44      1.74 o 
   1   1  31        0.83        1.60      1.80 o 
   0   2  31       14.19       16.27      1.99 o 
  -1   0  32        4.54        5.20      1.32 o 
   0   0  32        0.01       -0.85      0.85 o 
   1   0  32        0.97        2.27      0.95 o 
   0   1  32        1.43        3.22      1.14 o 
   1   1  32        5.40        7.19      1.51 o 
                                                 
